# Supplementary material for: Evolutionary Changes on the Way to Clathrin-Mediated Endocytosis in Animals
Source: Genome Biol Evol. 2016 Feb 12;8(3):588–606. doi: 10.1093/gbe/evw028 (PMC4824007; doi:10.1093/gbe/evw028)
Supplement: Supplementary Data [file supp_evw028_suppl_data.zip]

Archive with 3 entries (3 files):
- Supplementary file_S1.pse
- Supplementary_Tables.xls
- Supplementary Figures.pdf
