# Supplementary material for: Evolutionary Changes on the Way to Clathrin-Mediated Endocytosis in Animals
Source: Genome Biol Evol. 2016 Feb 12;8(3):588–606. doi: 10.1093/gbe/evw028 (PMC4824007; doi:10.1093/gbe/evw028)
Supplement: Supplementary Data [file supp_evw028_suppl_data.zip › Supplementary_Tables.xls]

## Sheet: S1 Suppl.Table
S1 Supplementary Table. Homologs of essential CME components in animals
			Endocytic proteins
			AP2A			AP2B			AP2M			AP2S			ARP2			ARP3			ARPC1			ARPC2			ARPC3			ARPC4			ARPC5			AMPH			GAK			CTTN			CLC			CLTC
Taxonomic groups	Mnemonic organism Uniprot ID	Species name	Proteins ID	Bitscore	E-value	Proteins ID	Bitscore	E-value	Proteins ID	Bitscore	E-value	Proteins ID	Bitscore	E-value	Proteins ID	Bitscore	E-value	Proteins ID	Bitscore	E-value	Proteins ID	Bitscore	E-value	Proteins ID	Bitscore	E-value	Proteins ID	Bitscore	E-value	Proteins ID	Bitscore	E-value	Proteins ID	Bitscore	E-value	Proteins ID	Bitscore	E-value	Proteins ID	Bitscore	E-value	Proteins ID	Bitscore	E-value	Proteins ID	Bitscore	E-value	Proteins ID	Bitscore
Euglenozoa	LEIBR	Leishmania braziliensis	A4H4U8	473.5	5.3e-142				A4HPG9	299.6	1.4e-89	A4HAU5	166.1	2.9e-49	A4HA61	248.2	6.2e-74	A4H8A4	229.2	3e-68										A4H3F1	59.1	2e-16													A4H9W8	30.3	1.6e-07	A4HP23	1462.6
	LEIIN	Leishmania infantum	A4HT27	479.2	1e-143				A4ID91	303.8	7.4e-91	A4IA12	164.8	7.3e-49	A4HYD8	253.2	2e-75	A4HWM4	287.9	4.5e-86										A4HRQ5	61.3	4.1e-17													E9AGR3	26.7	2.1e-06	A4IDD3	1473.0
	LEIMA	Leishmania major	Q4QIT9	467.3	4.2e-140				Q4Q1B6	304.5	4.9e-91	Q4Q2W7	164.9	6.9e-49	Q4QD95	237.2	1.4e-70	Q4QF44	283.1	1.4e-84										Q19R45	49.8	1.5e-13																Q4Q1R2	1463.4
	TRYB2	Trypanosoma brucei brucei (strain 927/4 GUTat10.1)													Q387T4	440.7	2.3e-132	Q38F20	499.9	2.1e-150	Q388S8	172.6	5.4e-51	Q57VZ4	54.8	4.7e-15	Q38BE7	97.8	2.8e-28	Q587H0	164.2	1.1e-48	Q389R8	42.1	4.2e-11										Q388C8	31.1	1e-07	Q38B01	1496.6
	TRYCI	Trypanosoma congolense (strain IL3000)																												F9W4D0	158.8	3.2e-47
	TRYCC	Trypanosoma cruzi (strain CL Brener)	Q4DU60	445.0	5.4e-133	Q4E3P4 Q4E0Q1	440.2 435.5	1.8e-131 4.8e-130	Q4DZV1 Q4DGF5	311.4 308.4	8.9e-93 7.2e-92	Q4E596	166.2	6.2e-49	Q4D3L9 Q4DMP2	493.8 493.1	3.9e-148 6.1e-148	Q4CS91	526.8	3.2e-158	Q4CTQ8 Q4D1M2	190.6 190.1	3.9e-56 5.6e-56	Q4DKS9 Q4D5Q6	73.5 72.3	2.1e-20 5e-20	Q4DBS1 Q4D3T3	124.8 121.4	3.2e-36 3.5e-35	Q4DTG5 Q4D8B5	179.0 177.0	6.8e-53 2.7e-52	Q4CKA8 Q4CTD6	50.0 49.7	3.3e-13 4.3e-13										Q4DIZ4 Q4DYJ4	19.8 18.7	0.00063 0.0014	Q4D5X2 Q4CKX3	1528.2 494.3
	TRYVY	Trypanosoma vivax (strain Y486)													G0U4W2	471.3	1.5e-141	G0U265	489.1	5.6e-147	G0U472	169.4	6.9e-50	G0U121	56.9	1.4e-15	G0U6A2	106.1	1.1e-30	G0TRS4	180.4	1.5e-53	G0U7Y3	48.8	4.8e-13										G0U4L1	24.9	1e-05	G0U6P4	1546.7
Excavata	TRIVA	Trichomonas vaginalis	A2GKQ5 A2DP20 A2DP19 A2F9H6	427.7 216.7 196.6 133.6	2.4e-127 1.3e-63 1.5e-57 1.7e-38	A2G248 A2E351 A2ER45 A2DJD5 A2FAG5 A2DCQ7 A2DH87 A2DRG8 A2E742 A2DLB3	602.9 583.7 525.0 507.0 497.1 485.0 481.4 437.5 292.0 240.4	3.4e-180 2e-174 1.1e-156 3.1e-151 3e-148 1.4e-144 1.6e-143 3e-130 2.8e-86 1.1e-70	A2ER69 A2DPT4	367.9 254.7	1.7e-109 3.6e-75	A2DK33 A2G2D4 A2DUF9	151.3 150.7 149.6	6.7e-44 1e-43 2.3e-43	A2FH22	448.6	5.6e-134	A2E0V9	509.3	1.7e-152	A2DAJ2	224.8	4.2e-66	A2EN28 E5FCB7 E5FCB8	139.8 116.4 116.2	3.5e-40 4.9e-33 5.6e-33	A2DM56 A2D7Z6 A2FJE8	139.3 134.0 133.0	3.1e-40 1.3e-38 2.6e-38	A2FE23 A2FXP4	226.1 219.6	5.9e-67 6e-65	A2F412 A2EIU3	51.7 44.5	2.7e-13 4.5e-11										A2DRE4 A2DLQ5	63.3 59.6	8.2e-17 1.1e-15	A2GL34 A2EV07 A2EV08 A2HS18 A2GL78 A2HH05	892.6 648.0 540.5 424.4 419.1 383.3
	NAEGR	Naegleria gruberi	D2VY23	813.2	2.3e-244	D2VMT9	1082.6	0.0	D2VV63	504.1	2.4e-151	D2UXT4	210.2	1.4e-62	D2VJG9 D2V9N2	631.7 550.8	4.2e-190 1.6e-165	D2V7J7	549.3	3.8e-165	D2W2Y2	342.4	2.4e-102	D2VYC6	165.9	1.3e-48	D2V3Y2	155.7	8.8e-46	D2V4U7 D2VDC8	246.7 87.5	8.4e-74 7.3e-25	D2VCL2	115.2	2.2e-33													D2V5V4	2127.2
	GIAIB	Giardia intestinalis (strain ATCC 50581 / GS clone H7)	C6LX82	178.7	3.5e-53				C6LNW5	315.4	1.2e-94	C6LVI3	185.1	1.7e-55																																		C6LPC0	565.5
Chromista — Alveolata	PLAF7	Plasmodium falciparum (isolate 3D7)	C6KT12	212.1	3.5e-63				Q8I5M5	239.5	1.6e-71																												Q8ILY2	54.5	1.8e-15				Q8ILA9	22.5	2.6e-05	Q8I5L6	1368.7
	THEPA	Theileria parva	Q4N0J0	221.8	3.1e-66				Q4N810	184.0	8.4e-55	Q4N574	118.3	8e-35																									Q4N8S9	18.7	9.2e-05							Q4MZN7	841.2
	CRYMR	Cryptosporidium muris (strain RN66)	B6ADK0	114.7	6.8e-34										B6AA21	139.2	4e-41	B6AI05	93.4	2.3e-27										B6AG01	65.9	8e-19							B6ABD0	67.3	1.7e-19							B6AAW2	1246.2
	EIMAC	Eimeria acervulina							U6GIA7	199.1	3.9e-59																												U6GRG0	52.6	8.3e-15							U6GG44	1725.8
	EIMMA	Eimeria maxima																																														U6MCR7	1736.1
	TOXGO	Toxoplasma gondii	V5B2N2	252.0	4.7e-75				B6KJH0	291.2	5e-87	B9PIL1	132.1	9.1e-39																									V5B973	79.3	8.8e-23							B9PTE8	1835.5
	GRENI	Gregarina niphandrodes				A0A023B865	512.5	8.6e-154	A0A023BBU0	103.1	4.6e-30																												A0A023B1J6	43.8	3.7e-12							A0A023BBU4	1146.5
	TETTS	Tetrahymena thermophila (strain SB210)	Q22E31	523.0	2e-156	Q23Q76	842.1	9.2e-253	Q22V00	420.0	1.3e-125	I7MJG2	201.3	1.3e-59	I7LW62	475.9	1.4e-142	I7LTL3	449.8	1e-134	Q22Y88	124.7	6e-36	I7MH68	56.0	6.5e-15	I7LUJ4	128.8	2.8e-37	Q23YX7	177.6	2.6e-52	W7XK56	42.9	7.5e-11										I7LUD1	23.9	4.8e-05	I7LUR8	1651.0
	PARTE	Paramecium tetraurelia	A0D1K9 A0DEM6	468.1 195.0	1.2e-139 3.8e-57	A0DI20 A0DC58 A0D0F0 A0DHA8	936.5 580.4 573.8 565.3	4.1e-281 1.6e-173 1.6e-171 5.7e-169	A0ECL0 A0CS57 A0D5T2	450.6 448.1 404.4	1e-134 5.9e-134 1e-120	A0D5K8 A0CCJ0	200.3 196.6	4e-59 5.5e-58	Q3M0X2 A0D9D4	455.7 321.4	2.9e-136 1.9e-95	A0DT77 A0CQQ2	495.2 478.2	2.6e-148 3.6e-143				A0CBJ9 A0C1Q5	75.5 42.9	1e-20 9.3e-11	A0DGC6 A0C9A9	55.8 49.3	1e-14 1e-12	A0E818 A0BUM1	178.8 178.0	1.6e-52 2.8e-52							A0BS10 A0EBH8	86.0 73.4	4.1e-24 2.6e-20				A0CH14 A0DB88 A0BE62 A0CM88 A0DD58	27.9 25.3 23.3 22.4 19.4	4.4e-06 2.6e-05 0.00011 0.00021 0.0016	A0CY10 A0CHK3	1635.7 1611.9
	PERM5	Perkinsus marinus (strain ATCC 50983 / TXsc)	C5K4Y0	510.4	1.1e-152	C5K7D6 C5KYT6	858.9 850.1	6.8e-258 3.1e-255	C5KP26	459.0	1.7e-137	C5LGQ6 C5LTP6 C5KID5	187.6 182.1 175.8	1.9e-55 9.4e-54 8.5e-52	C5KI80	206.8	6.8e-61	C5KAY2	155.7	1.7e-45																			C5LI80 C5KKE2	56.8 54.0	1.6e-15 1.1e-14							C5K9Y5 C5LU36	1914.9 1884.1
	THEAN	Theileria annulata	Q4UCT1	226.1	1.4e-67				Q4UHJ2 Q4UEZ8	176.1 137.3	2e-52 1.2e-40	Q4UEC2	120.5	1.6e-35																																		Q4UBV3	573.0
	BABBO	Babesia bovis	A7AW44	177.6	6.4e-53				A7AS46	116.5	2.4e-34	A7ANG1	109.3	4.3e-32																									A7AQX2	47.5	1.6e-13							A7AVF3	1051.1
	NEOCL	Neospora caninum (strain Liverpool)	F0V8L8	254.0	1e-75				F0VHY3	247.9	6.2e-74	F0VNF5	135.3	8.2e-40																									F0VGH6	80.7	2.9e-23				F0VD07	19.9	0.00022	F0VC81	1857.7
Chromista — Stramenopiles	PHATC	Phaeodactylum tricornutum (strain CCAP 1055/1)	B7FY75	648.2	1.2e-194				B7FSB1	460.3	3.1e-138	B7G7W3	178.4	5.9e-53																									B7FQR3	69.3	1.2e-19				B7G1T5	60.7	1e-16	B7G4Y3	1868.4
	THAOC	Thalassiosira oceanica	K0R582	675.7	1.9e-202				K0R8M1	458.1	4.8e-137	K0R1L3	172.7	1.1e-50																															K0S5A2	50.9	3.5e-13	K0R8W5	1878.4
	THAPS	Thalassiosira pseudonana	B8CBA1 B8CBB0	686.6 685.5	3.2e-206 6.9e-206				B8BXI4	455.0	1.4e-136	B8C940	189.3	2.8e-56																									B8LDL1	61.1	3.9e-17				B8LCW8	22.9	4.4e-05	B8C8U9	1928.7
	BLAHO	Blastocystis hominis	D8LVR8	598.2	8.1e-180	D8M193 D8M2M8 D8LZ55	920.6 920.3 746.5	3.7e-277 4.8e-277 1.5e-224	D8LVT0	446.2	3.4e-134	D8LWZ9	153.3	1.9e-45	D8MBI2	480.8	1e-144	D8M8V1 D8M8S0	460.0 459.0	1.9e-138 3.8e-138	D8M5Q5 D8LUT3	207.0 177.8	1.3e-61 9.3e-53	D8M8Z4	82.3	1.3e-23	D8M1H3	144.3	1.1e-42	D8LWH8	180.0	1e-53	D8M4F3	20.8	9.9e-05				D8LVM2	84.1	2.1e-24				D8MAM2 D8LWL3 D8M2D9	59.1 53.3 46.8	1.8e-16 1e-14 1e-12	D8M951	1807.7
	HYAAE	Hyaloperonospora arabidopsidis (strain Emoy2)													M4C2W0	485.8	7.5e-146	M4BH03	601.6	4.4e-181	M4B179	267.2	1.6e-79	M4BUZ9	110.0	1.1e-31	M4BC35	161.5	1.2e-47	M4BQE6	120.0	6.5e-35	M4BKQ9	98.1	3.9e-28				M4BBJ6	92.8	1.3e-26				M4BJI6	24.6	1.5e-05	M4BYZ1 M4BYZ2	2243.6 2211.4
	PHYIT	Phytophthora infestans (strain T30-4)	G4YF29	689.9	7.1e-207				G4ZWI3	474.6	3.5e-142	G4YSL6	172.5	9.5e-51	G5A791	608.8	6.2e-183	G5AD87	609.0	4.7e-183	D0P410	342.1	3.4e-102	G4Z955	211.7	2.3e-62	G4Z474	189.3	6.9e-56	G4ZZ97	210.0	2.6e-62	G4ZM42	94.9	6.5e-27				D0N965	91.9	2.9e-26				D0NEK7	28.8	1e-06	D0MUN7	2261.0
	PHYRM	Phytophthora ramorum	H3GFB0	671.7	1.4e-201				H3G8V8	464.6	2.3e-139	H3GDE6	184.8	8.8e-55	H3G9P8	620.8	8.2e-187	H3GAT7	632.3	2.5e-190	H3GNT1	309.1	3.2e-92	H3GDZ4	151.2	3.7e-44	H3GZL1	190.6	1.6e-56				H3GBG7	99.5	1.5e-28				H3GVC8	86.5	1.1e-24				H3GI64	30.7	2.2e-07	H3G958 H3GST0	2259.3 761.6
	PHYSP	Phytophthora sojae (strain P6497)	G4YF29	689.9	7.1e-207				G4ZWI3	474.6	3.5e-142	G4YSL6	172.5	9.5e-51	G5A791	608.8	6.2e-183	G5AD87	609.0	4.7e-183	G4YFW0	340.5	1.6e-101	G4Z955	211.7	2.3e-62	G4Z474	189.3	6.9e-56	G4ZZ97	210.0	2.6e-62	G4ZM42	94.9	6.5e-27				G5AA42	86.2	2.3e-24				G4ZRT2	33.2	6.5e-08	G4Z251	2260.3
	AURAN	Aureococcus anophagefferens													F0XXQ8	600.1	1.2e-180	F0Y566	674.9	2.2e-203	F0YDJ4	315.9	2.1e-94	F0Y5F3 F0YCP5	165.4 135.5	1.3e-48 1.7e-39	F0Y6P7	162.7	4.5e-48	F0Y687	287.9	1.4e-86	F0Y0P6	71.9	3.7e-20													F0XZJ1	2090.0
	ECTSI	Ectocarpus siliculosus	D7FKE1	620.0	5.8e-186				D8LRL7	467.3	3.7e-140	D8LQX3	173.9	2.3e-51	D7FV64	608.6	4.4e-183	D8LHZ3	600.8	9.6e-181	D8LGD0	312.6	2.9e-93	D7FR30	147.5	5.2e-43	D7G978	125.9	1.3e-36	D7FKQ4	289.6	6.1e-87	D8LCU1	66.1	3.2e-18				D8LHK2 D8LT96	100.8 51.1	5.5e-29 5.9e-14				D7G9H3	42.8	4.8e-11	D7FWD1	2050.3
	PYTUL	Pythium ultimum DAOM BR144							K3WJ00	486.0	7.3e-146	K3WFA7	188.7	5.6e-56	K3W8L9	618.7	3.6e-186	K3XBE2 K3XBE1	637.5 238.7	6.4e-192 7.5e-71	K3W7Z4	355.5	2.5e-106	K3WLT3	211.9	1.2e-62	K3WBX4	184.9	9e-55	K3WN29	287.2	3.1e-86	K3WGF3	91.9	3.2e-26				K3X1V6	100.4	6.9e-29				K3X3M0	29.7	4.6e-07	K3WLC2	2252.6
Chromista — Emiliania	EMIHU	Emiliania huxleyi CCMP1516	R1EHE0 R1DLN4	797.8 651.1	2.4e-239 5.3e-195				R1BKW2 R1DMN0	500.2 446.2	8e-150 2e-133	R1EMB8	197.9	2e-58	R1EGT7 R1DFC5	663.4 205.6	2.2e-199 2.4e-60	R1EAG7	673.4	1.8e-202	R1EAR6 R1B8K4	331.8 263.7	9.4e-99 4.6e-78	R1CP07	147.4	1.2e-42	R1DRS6	178.9	1.5e-52	R1G6A2	239.7	2.8e-71	R1E0B0 R1BNP3	60.1 52.2	4.8e-16 1.3e-13				R1CPQ0	31.4	1.1e-07							R1G4I0	2186.0
Chromista — Rhizaria	RETFI	Reticulomyxa filosa	X6MEY8 X6NZL5	702.1 612.2	2.2e-210 3.4e-183				X6NTP9 X6LCS5 X6M7A9	319.0 200.6 174.0	8.9e-95 7.5e-59 9.1e-51	X6LZM0	187.7	3.1e-55	X6NCI4	428.2	6.9e-128	X6P504	369.0	5.2e-110				X6N7C0 X6N7Z2	61.7 49.7	1.7e-16 7.7e-13	X6LFV8	76.0	6.4e-21	X6N7J7	254.8	7.3e-76	X6NCI2	56.7	6.1e-15				X6M5N5 X6NB51	68.8 59.3	6.4e-19 4.6e-16				X6NL44	36.3	1.1e-08	X6LWJ3 X6LSS3 X6NVL9 X6LUN3	1216.8 757.1 652.8 501.3
Archaeplastida	CHLRE	Chlamydomonas reinhardtii	A8ILF4	546.7	7.5e-164	A8JDY3	354.0	1.5e-105	A8JA80	395.8	1.5e-118	A8I7J8	194.8	7.1e-58	A8ISF0	538.4	8.3e-162	A8J3M6	480.6	2.5e-144	A8J9M8	164.8	2.1e-48				A8J028	109.9	9.2e-32	A8HXH0	176.8	2.4e-52							A8IKU8	74.2	5.2e-21				A8J7K1	60.8	1.4e-16	A8I4S9	2080.8
	CHLVA	Chlorella variabilis	E1ZQ34	598.8	9.1e-180				E1ZF75	396.4	7.1e-119	E1ZDH0	188.4	4.7e-56																									E1ZRU7	93.7	4.6e-27				E1ZN89	27.4	1.5e-06	E1ZQ18	1988.8
	ARATH	Arabidopsis thaliana	Q8LPL6 Q8LPK4	792.0 789.7	1.2e-237 6.1e-237				O23140 F4KHJ7	492.6 467.0	1.4e-147 8.5e-140	Q84WL9	198.4	1.2e-58	Q9LSD6	625.3	7.4e-188	Q9SAF1	613.7	2.2e-184	Q9SJW6 O80856	364.8 361.1	7.6e-109 1e-107	Q8LGI3 F4IVU1 F4IVU0	132.2 98.5 87.3	4.6e-38 8.3e-28 2.1e-24	Q1ECJ7	184.8	2e-54	F4JUL9	256.1	2.2e-76	Q9M117 B3H6Y2	85.1 81.6	8.6e-24 1e-22				Q9XI12 F4JRF7 Q9SU08 Q9C752 Q9C9Q4 Q9FWS1 F4JPR4	80.1 78.4 77.5 77.3 66.9 64.8 58.9	1.9e-22 6.2e-22 1.2e-21 1.3e-21 1.9e-18 8e-18 5e-16				O04209 Q9SKU1 F4J5M9	50.2 34.8 32.2	5.2e-13 2.6e-08 1.6e-07	Q0WLB5 Q0WNJ6	2357.3 2351.3
	AUXPR	Auxenochlorella protothecoides	A0A087SAN8	491.5	1.7e-147				A0A087SJY1 A0A087SG76	420.4 196.9	2.7e-126 1.8e-58	A0A087SHR3	173.9	9.3e-52	A0A087SEK6	251.2	6.8e-75	A0A087SF54	304.4	3.8e-91										A0A087SSG0	133.0	3.4e-39							A0A087SDH2	78.8	1.1e-22							A0A087SAM9 A0A087SAN0	1275.9 630.0
	SOLTU	Solanum tuberosum				M1B5K7	422.8	8.7e-126	M1BU14	488.2	5.5e-146	M1ALJ9	196.0	1.1e-57	M1BSY6	616.6	5.3e-185	M1AQF6	624.1	2.6e-187				M1CHU1 M1BFY6	138.4 75.0	9.8e-40 2e-20	M1D0Y6 M0ZUL4	182.3 105.0	2e-53 1.1e-29	M0ZZV2	204.8	2.3e-60	M1CGH7	77.6	2.9e-21				M1BT64 M1AUQ7 M1CNB1 M1CP17 M0ZWB4 M0ZVI5	80.0 79.7 70.2 69.4 63.3 60.6	3.5e-22 4.4e-22 3.2e-19 5.6e-19 3.9e-17 2.5e-16				M1AFW4 M1AYZ7 M1C1F1 M1BKE6	38.2 31.8 30.9 25.8	3.9e-09 3.7e-07 7.1e-07 2.4e-05
	VITVI	Vitis vinifera	D7SN66	781.4	1.9e-234	D7SUE8	424.3	1.8e-126	D7TU01	492.6	1.4e-147	D7SP01 E0CQ54	198.1 191.1	1.4e-58 2e-56	D7SVM1	617.7	1.4e-185	F6GVJ5	617.5	1.5e-185	E0CTY0	371.1	8.9e-111	D7T8P0 D7SZM6	157.3 90.8	9.7e-46 1.8e-25	D7T4W9	182.7	8.5e-54	F6GWI3	267.7	5.6e-80	A5AQ06	76.2	4.4e-21				F6H4D8 D7TKC2 E0CQ12 D7SPB0 E0CQF3 F6H0I9 D7SMA3	75.2 72.8 71.8 60.6 59.3 59.2 40.7	5.5e-21 2.9e-20 5.9e-20 1.4e-16 3.6e-16 3.9e-16 1.4e-10				F6HWS4 F6HCE0	37.0 35.3	5.3e-09 1.8e-08	D7SJV3 A5ACP0	2383.9 2369.4
	SOLLC	Solanum lycopersicum	K4C9I3 K4D9T3	785.1 515.6	1.7e-235 4.4e-154				K4C6U5 K4CII3	493.7 490.1	7.4e-148 9.2e-147	K4BVM0	196.0	7.2e-58	K4BDM7	617.0	2.7e-185	K4BYB5 K4BQQ2	626.1 607.3	4.2e-188 2.2e-182	K4BWH4	364.4	1.2e-108	K4DA18 K4CW81	138.7 74.9	5.5e-40 1.4e-20	K4CBN3 K4B4Q3	184.2 109.2	3.5e-54 3.7e-31	K4DHL6	267.9	5.8e-80	K4AYY6	79.6	4.7e-22				K4C6J0 K4CSF7 K4CAD9 K4BV83 K4BVD9 K4BB17	87.5 74.1 70.8 67.1 62.6 60.3	1.2e-24 1.4e-20 1.4e-19 1.8e-18 4.1e-17 2.1e-16				K4B978 K4CRS2 K4BE74 K4CFW3	32.4 31.1 29.7 29.2	1.6e-07 4e-07 1.1e-06 1.5e-06	K4C5S4 K4C1T2 K4BJ22	2356.2 2345.0 2343.7
	SOYBN	Glycine max	I1MS73 I1LTQ5	793.3 788.9	1e-237 2.2e-236				I1MVE9 I1K2J5 I1LH11 I1J9J7 I1MVF0 K7LN05 I1MVF1 K7K4T9 I1LH12	496.4 493.5 489.2 487.9 462.7 412.8 411.7 365.4 335.9	2.2e-148 1.6e-147 3.3e-146 7.9e-146 3.6e-138 4.8e-123 1e-122 1.2e-108 1.1e-99	C6T1J5 C6SZU4 K7MP16	201.7 200.1 167.8	2.4e-59 7.3e-59 6.5e-49	K7MXH5 I1MLF1	614.4 613.7	3e-184 5.1e-184	K7L6D4 I1KSV3 I1K4D7 C6TG99	621.8 612.3 611.3 210.9	1.5e-186 1.2e-183 2.4e-183 8.4e-62	I1N0U4 K7LA18 I1LD74 I1LD75	370.4 367.9 362.8 316.2	3.1e-110 1.8e-109 6.5e-108 9.4e-94	I1KWW3 K7MG82 K7MG83 K7LJ90 K7LJ91	153.7 143.0 94.0 76.3 74.8	2.7e-44 4.9e-41 4e-26 9.6e-21 2.9e-20	I1LZT5 I1MU29	189.0 187.8	2.1e-55 5.1e-55	I1K3U3 C6T593 I1K3U2	273.5 272.9 225.7	2.1e-81 3.1e-81 9.8e-67	I1KJL3 I1JMT0	70.1 67.3	7.3e-19 5.3e-18				K7KM58 I1KAD6 K7L479 I1KBN1 I1K518 K7KLE6 K7KHW0 I1MHW5 I1K7T5 K7LCP1 K7MH85 K7MH88 K7K6L6 I1J8S5 K7K257 K7LNG7 K7K7V3 K7KSV6 I1K3H3 K7L5U3 K7L5U2 I1KW13 I1K7T4	84.9 78.5 76.2 75.0 71.5 71.3 69.7 68.4 67.9 66.4 62.9 62.8 62.4 61.4 59.4 59.4 58.6 58.1 57.4 57.3 57.3 54.1 38.9	1.4e-23 1.2e-21 6.1e-21 1.4e-20 1.5e-19 1.8e-19 5.4e-19 1.4e-18 1.9e-18 5.6e-18 6.4e-17 6.6e-17 9.1e-17 1.8e-16 7e-16 7.2e-16 1.2e-15 1.8e-15 2.8e-15 3e-15 3.1e-15 2.8e-14 1.1e-09				I1MEF8 I1KLI2 I1J7A5 C6TG81 I1M3U1 I1M0C6	34.0 31.1 30.4 28.4 27.5 20.8	9.1e-08 7.3e-07 1.2e-06 5e-06 9e-06 0.001	I1JIA0 I1M7S3 I1MZ13 I1LMS9 I1JHE9 I1MBD1 I1J8Z9 I1LHL6 K7K4H6 I1M7S4	2376.5 2375.0 2373.6 2361.9 2349.4 2337.1 2329.2 2328.9 2326.0 2205.2
	GALSU	Galdieria sulphuraria	M2X5R8	72.6	6.9e-21				M2XH59	116.6	4.3e-34	M2X1M8	112.9	6.9e-33																									M2VV66	69.9	5.4e-20				M2WUB9	35.9	2.9e-09	M2W2Q0 M2Y713	2073.3 1879.6
	RICCO	Ricinus communis	B9SN68	793.9	3.2e-238	B9RS58	431.1	1.6e-128	B9S1G6 B9R7Z0	460.5 252.3	8.3e-138 1.2e-74	B9R884	198.4	1.2e-58	B9RH40	614.2	1.7e-184	B9RMS2	617.8	1.3e-185	B9SIS1	334.2	1.6e-99	B9SQV5 B9T385	80.0 70.1	3.6e-22 3.7e-19	B9SXP0	131.9	3.4e-38	B9RWE0	265.9	2.2e-79	B9RD18	50.4	4.1e-13				B9SF05 B9T410 B9R7Q9 B9R7X2 B9S6D7	78.0 75.0 71.7 67.9 56.6	8.3e-22 6.5e-21 6.6e-20 9.1e-19 2.5e-15				B9SQ44 B9SLM7 B9RW21 B9RZ64	45.3 35.5 30.6 28.2	1.6e-11 1.6e-08 4.9e-07 2.8e-06	B9SQP2	2385.0
	OSTTA	Ostreococcus tauri	A0A096P8I3	580.0	3.3e-174	Q01BF0	313.4	1.4e-93	Q00U04	376.4	6.8e-113	A0A096P7T9	192.5	1.9e-57	Q00VM6 Q00VZ8	557.1 182.7	8.9e-168 4.8e-54	A0A090LXL2	532.3	2.8e-160				Q01CA0	128.7	1.3e-37	A0A096P9G0	74.2	4.6e-21	A0A090LXC2	159.3	3e-47							A0A090N322	57.3	3.8e-16				Q01FZ6	40.0	1.7e-10	A0A090M234	2093.3
	WHEAT	Triticum aestivum	W5E2V0 W5EV27	759.6 690.4	2.3e-227 1.8e-206				W5G5J0 W5GZQ7 W5GJ92	485.4 484.4 481.8	6.6e-145 1.3e-144 8.3e-144	W5FPB6 W5G307 W5F4V8	193.7 192.6 186.7	1e-56 2.2e-56 1.5e-54	A0A077S5N9 W5CAZ7 W5DBP4	615.6 594.1 559.3	2e-184 6.6e-178 2.5e-167	W5GYX4 W5GHM5 W5G854 W5H7I8 W5HXB5 W5HL30	558.4 548.0 502.6 490.0 437.8 433.5	4e-167 5.7e-164 3.6e-150 2.3e-146 1.7e-130 3.4e-129	W5GAR9 W5GX93 W5GIS8	352.6 330.2 168.9	1.2e-104 7.5e-98 7.9e-49	A0A077S1E3 W5D8K2 W5CC16 W5BXN9	149.9 149.6 120.5 96.0	5.7e-43 6.9e-43 5e-34 1.5e-26	W5HZ53 W5HL27 W5I2Z0 W5HC11 W5E6J3 W5HN57 W5H8Z5 W5H928	183.0 182.9 179.8 173.3 121.1 119.6 114.8 97.2	2.2e-53 2.3e-53 2.1e-52 2e-50 2.1e-34 6.2e-34 1.9e-32 4.8e-27	W5FV76 W5DQW0 W5FBZ5 W5BMP3	275.7 275.5 165.8 95.7	6.4e-82 7.3e-82 3.8e-48 1.4e-26	W5C551 W5BJ78 W5B2Q5	83.7 83.4 81.3	7.1e-23 8.5e-23 3.7e-22				A0A096US53 W5G2X7 W5EN40 W5DYX1 W5FN96 W5EDZ6 W4ZMT8 W5AJ80 W5A1Y5 W5DLR8 W5ETM6	78.9 78.3 77.3 72.4 69.9 68.3 67.6 67.5 67.2 62.3 61.8	1.4e-21 2e-21 4e-21 1.3e-19 7.1e-19 2.1e-18 3.6e-18 3.7e-18 4.5e-18 1.4e-16 1.9e-16				W5BDW8	31.0	1.1e-06	W5F151 W5FYS7 A0A096URP8 W5FDB1 W5EB56 W5DLY3 W5FRE7 W5FK15 W5EUD7	1309.8 1308.4 1070.6 1015.5 1003.3 914.9 848.6 848.5 820.5
	BRAOL	Brassica oleracea	A0A0D3A8I8 A0A0D3EDB2	799.3 798.3	1.4e-239 2.9e-239				A0A0D3E6X3 A0A0D3D9J8 A0A0D3AUN3	495.1 492.1 491.8	4.9e-148 4e-147 4.7e-147	A0A0D3E612 A0A0D3CNZ5	196.6 195.4	7.9e-58 1.9e-57	A0A0D3E0F5 A0A0D3DB54	620.0 553.1	5.4e-186 1.1e-165	A0A0D3DPG1 A0A0D3C9G4	595.6 589.6	1.3e-178 8.7e-177	A0A0D3BTC9 A0A0D3B4B1 A0A0D3C391	366.6 363.2 255.9	4e-109 4.3e-108 1.7e-75	A0A0D3CF09 A0A0D3D5P4 A0A0D3BSF9 A0A0D3C3W9	119.7 119.3 101.7 42.1	5.3e-34 7.3e-34 1.7e-28 2.4e-10				A0A0D3BYS2	264.1	1.4e-78							A0A0D3D7L6 A0A0D3CC60 A0A0D3D1D2 A0A0D3D5U1 A0A0D3BKN6 A0A0D2ZUA0 A0A0D3CWJ2 A0A0D3BJ32 A0A0D3D0V6 A0A0D3D0T1 A0A0D3A1I4 A0A0D3CET2	93.4 82.9 80.0 79.3 78.2 73.1 70.7 67.3 64.2 62.9 60.8 51.0	3.5e-26 5.1e-23 3.9e-22 6.2e-22 1.3e-21 4.5e-20 2.5e-19 2.7e-18 2.3e-17 5.5e-17 2.5e-16 2.2e-13				A0A0D3EGA7 A0A0D3C5A8 A0A0D3BYM7 A0A0D3DWB9	41.4 37.8 32.8 32.8	4.6e-10 6e-09 2e-07 2e-07	A0A0D3AEI6 A0A0D3CL97 A0A0D3BAN9 A0A0D3BAA5 A0A0D3CLV0	2349.3 2349.1 2345.6 2340.2 2267.6
	EUTSA	Eutrema salsugineum	V4LQV3	793.5	3.8e-238				V4LBP2	492.6	1.3e-147	V4KHX8 V4LY66 V4M3N8	197.0 195.9 102.7	2.9e-58 6.2e-58 3.5e-29	V4MMM2	621.3	1.1e-186	V4KCS6	614.4	1.2e-184	V4MGH5 V4LM13	303.0 206.9	4.3e-90 6.7e-61	V4MQ18 V4M9Y8	124.0 91.3	1.3e-35 1.2e-25	V4KPY8	180.3	4.4e-53	V4MI11	253.4	1.3e-75	V4KJE7	83.2	3.1e-23				V4KX59 V4L259 V4M0H4 V4MSZ0 V4KCX9 V4KCV7 V4MDZ3	86.3 82.4 76.5 76.3 68.3 61.9 57.9	2.3e-24 3.4e-23 2.1e-21 2.4e-21 6.4e-19 5.5e-17 8.7e-16				V4M8P3 V4LNH9 V4NUM1	50.2 39.2 30.9	4.5e-13 1.1e-09 3.7e-07	V4LL98 V4M952 V4M2W2	2369.6 2355.8 2351.6
	ORYSJ	Oryza sativa subsp. japonica							Q6ZGX8	492.6	2.8e-147	Q2QW51	198.2	2.7e-58	Q6Z256	614.1	3.7e-184	Q6K908 Q0J891	612.9 328.6	7.6e-184 1.5e-97	Q6K699	358.2	1.5e-106	Q7XPZ3 Q0JKR7	85.2 42.7	1.9e-23 1.7e-10	Q6EUK0 Q0E2J0	186.7 129.8	1.1e-54 3.2e-37	Q852C5 Q84SP9	276.5 269.0	2.4e-82 5e-80	Q2R2M0	82.7	9.7e-23				Q2QNZ9 Q5ZCQ7 Q10QF7 Q0DFN6 Q9XHV5 Q0JL05 Q8RYN2	76.2 73.9 73.2 69.8 68.3 67.5 62.1	5.7e-21 2.8e-20 4.8e-20 5.2e-19 1.4e-18 2.5e-18 1.1e-16				Q6Z3A8 Q5Z402 Q7XKE9	34.0 23.3 22.2	9.3e-08 0.00017 0.00038	Q2RBN7 Q2QYW2	2369.3 2368.5
	AMBTC	Amborella trichopoda	W1PYR5	775.8	8.4e-233	W1NY12	1273.1	0.0	W1PQ28	492.6	1.2e-147	U5DCC1 W1NYB3	195.2 70.5	1e-57 3e-19	W1PF76	590.2	2.9e-177	W1Q0U6	632.7	3.2e-190	U5CRM6	246.5	6.1e-73	W1PD86 U5DDE3 U5D8Z7	157.4 155.9 102.2	8.7e-46 2.5e-45 5.3e-29	W1PBY9	152.7	1.2e-44	W1P3S6	278.0	3.6e-83	W1NZS6	70.4	2.6e-19				U5D845 W1NHL9 W1NV78 W1NLX2 W1NLR9	73.7 70.4 68.1 68.1 67.2	1.5e-20 1.4e-19 7.2e-19 7.3e-19 1.4e-18				W1NJ89 W1PPY4	34.7 32.4	2.4e-08 1.2e-07	W1PE37	2383.3
	SELML	Selaginella moellendorffii	D8R188 D8S1F9 D8S746	783.5 771.8 552.1	4.9e-235 1.6e-231 3.9e-165	D8T6M6 D8T6G5	414.7 412.2	1.6e-123 8.6e-123	D8RQL1	482.9	1.4e-144	D8T0R5 D8SVE6	202.8 199.5	5.5e-60 5.8e-59	D8S0E5 D8SB34	634.8 574.5	9.9e-191 2.1e-172	D8SC75 D8T137	617.0 607.5	2.3e-185 1.7e-182	D8RJH8 D8QRC4	373.8 369.1	1.5e-111 4e-110	D8RSG2 D8RD91	166.8 137.6	1.4e-48 1.1e-39	D8RWB1 D8QZJ7	182.9 182.5	8.4e-54 1.1e-53	D8RQG4 D8STP7	267.1 265.0	1e-79 4.4e-79	D8S7I2	80.0	3.3e-22				D8S3H8 D8SUA6 D8R9F2 D8TAH1 D8SF12 D8TF19 D8TB48 D8SVZ1	84.0 83.6 80.8 80.8 79.9 79.3 72.9 71.4	1.3e-23 1.8e-23 1.3e-22 1.3e-22 2.3e-22 3.5e-22 3e-20 8.9e-20				D8SUB8 D8S3I8 D8SP26 D8RIM9 D8SP31	41.2 41.0 18.5 17.3 16.1	3.2e-10 3.4e-10 0.0027 0.0064 0.014	D8RTG1 D8SQW2 D8SEF8 D8R9H5	2365.5 2364.7 2192.7 2152.3
	MEDTR	Medicago truncatula	A0A072VAY5	779.4	1.4e-233				G7JZX7	493.1	1.9e-147	B7FMB2	198.8	1.6e-58	A0A072TWS4	618.5	1.5e-185	A0A072TU70	619.7	5.9e-186	G7IZZ4	370.2	3.2e-110	G7L724 A0A072VSQ4	148.4 70.7	9.4e-43 4.5e-19	G7JGJ3 A0A072TGK7	187.5 78.7	5.6e-55 1.4e-21	G7LHV2	267.3	1.5e-79	A0A072VRV6 A0A072TLU8	73.9 73.4	4.5e-20 6.4e-20				A0A072V0L9 A0A072TTU0 A0A072V2N0 A0A072V2Q0 G7IIX9 A0A072TSN2 A0A072TUD5 A0A072VPW1	91.0 76.8 73.1 72.0 68.0 64.0 63.6 56.1	1.7e-25 3.4e-21 4.6e-20 1e-19 1.6e-18 2.6e-17 3.5e-17 6e-15				G7IP27 A0A072TW27 G7ZZ83	34.2 31.0 29.4	7e-08 6.9e-07 2.1e-06	G7JBT5 G7K259 A0A072UXN6 A0A072UGB7 G7K726	2377.8 2377.5 2349.2 1526.0 1524.4
	OSTLU	Ostreococcus lucimarinus (strain CCE9901)	A4SBN8 A4S6T6	589.5 587.9	4.5e-177 1.3e-176				A4S8K1	388.8	1.1e-116	A4S839	206.6	8.1e-62	A4SBH2	555.8	2.1e-167	A4RQZ1	549.9	1.2e-165				A4RUU6	118.5	1.6e-34				A4RQN4	157.4	1.1e-46							A4RV94	52.7	8.6e-15				A4RRM2	52.1	3.2e-14	A4RQV5	2083.7
	BRADI	Brachypodium distachyon	I1HAM0	784.9	1.6e-235				I1ICS3	485.0	2.9e-145	I1IM85 I1ITM1	200.7 198.4	2.3e-59 1.1e-58	I1GKB7	615.3	7.6e-185	I1IB80 I1I0N6	620.0 530.8	2.5e-186 3e-159	I1IDX5	353.2	2.4e-105	I1HA48 I1IZL0	147.4 86.1	9.9e-43 4.7e-24	I1HZ41	181.7	1.7e-53	I1GKW1	275.5	2.3e-82	I1IL29	81.9	8e-23				I1H8K0 I1IHQ2 I1IJK8 I1HPR2 I1HFZ0	77.8 77.3 73.4 66.7 66.1	8.9e-22 1.3e-21 1.9e-20 2.1e-18 3.2e-18				I1GV07 I1J3E3	27.1 26.4	5.6e-06 9.2e-06	I1IV81 I1INY7	2369.3 2358.3
	VOLCA	Volvox carteri	I1HAM0	784.9	1.6e-235				I1ICS3	485.0	2.9e-145	I1IM85 I1ITM1	200.7 198.4	2.3e-59 1.1e-58	I1GKB7	615.3	7.6e-185	I1IB80 I1I0N6	620.0 530.8	2.5e-186 3e-159	D8TQE4	178.6	1.3e-52	I1HA48 I1IZL0	147.4 86.1	9.9e-43 4.7e-24	I1HZ41	181.7	1.7e-53	I1GKW1	275.5	2.3e-82	I1IL29	81.9	8e-23				D8TPA1	79.0	1.9e-22				D8UIM0	63.4	2.2e-17	D8TW88	2121.9
Amoebozoa	ENTHI	Entamoeba histolytica	Q1EQ22 Q1EQ21 Q1EQ20	501.8 310.3 184.9	1.5e-150 1.1e-92 8.3e-55	B1N2V8 Q1EQ27 C4M5F2	851.4 785.4 296.0	4.3e-256 3.6e-236 2.8e-88	B1N355 Q1EQ16	392.3 385.2	1e-117 1.4e-115	Q1EQ12	176.1	2.2e-52	C4M5I6	558.6	3.3e-168	C4LWT9	588.1	3.3e-177	C4LTB5 C4LYJ9	350.9 349.8	3.3e-105 6.9e-105	C4M782	167.4	2.2e-49	C4M6H6 C4LZL6	147.2 146.7	1.8e-43 2.6e-43	C4LSV0	236.3	6.7e-71	B1N2Q5	52.2	3e-14				C4LWB9	71.9	1.5e-20
	ENTDS	Entamoeba dispar (strain ATCC PRA-260 / SAW760)	B0EMF2 B0EDD4	495.3 316.9	1.5e-148 1.2e-94	B0EHV6 B0E8F0	795.6 786.4	3.4e-239 2e-236	B0EH64 B0EFM5	393.0 392.2	7e-118 1.2e-117	B0EKX6	176.1	2.4e-52	B0E8V0	561.1	6.2e-169	B0EQZ8	591.7	2.8e-178	B0E8R1 B0EU97	324.6 321.4	3.6e-97 3.3e-96	B0EKJ6	164.7	1.6e-48	B0EQQ6 B0EKN8	146.6 145.9	2.9e-43 4.9e-43	B0ED81 B0ERL6	236.9 236.3	4.9e-71 7.6e-71	B0E674	51.8	4.3e-14				B0E9X8	70.7	3.7e-20							B0E8A8	1575.2
	DICPU	Dictyostelium purpureum	F0ZS77	908.1	4.1e-273				F0ZQQ8	554.0	1.3e-166				F0ZDS2	711.4	2e-214	F0ZY68	718.3	1.5e-216	F0ZRS0	347.4	5.9e-104	F1A3J2	123.2	9.6e-36	F0ZZ51	199.3	2.8e-59	F0Z6V2	286.5	3.9e-86	F1A489	117.0	5e-34				F0Z9A0	80.8	4.6e-23				F0ZWF8	51.2	9.8e-14	F0Z9S5	2380.4
	DICDI	Dictyostelium discoideum	Q86KI1	908.2	3.8e-273				P54672	550.7	1.4e-165	Q54H39	207.7	6.5e-62	O96621	696.3	7.9e-210	P42528	712.0	1.3e-214	O96622	411.9	1.6e-123	O96623	258.6	5.9e-77	O96624	192.6	3.3e-57	O96625	289.8	4e-87	O96626	112.1	1.7e-32				Q8T867	63.7	7.3e-18				Q8MN58	52.3	4.9e-14	P25870	2407.3
	ENTNP	Entamoeba nuttalli (strain P19)	K2HVN2 K2GXK4 K2GXU7 K2GTZ8	502.3 309.4 202.7 177.5	8.1e-151 1.6e-92 2.8e-60 1.2e-52	K2GCR6 K2G5Q5	794.5 785.1	5.2e-239 3.6e-236				K2GYF2	58.4	3.6e-16	K2H662	556.2	1.4e-167	K2GIA4	588.1	2.5e-177	K2GA05	349.1	8.9e-105																K2GFN1	73.3	4.3e-21							K2H1T0	1573.5
	POLPA	Polysphondylium pallidum	D3BUF5	874.3	6.5e-263	D3BJF3	816.0	3.2e-245	D3BEH8 D3BUE1	534.8 205.0	8.9e-161 1.1e-60	D3BPE3	197.1	1.2e-58	D3B2M6	710.0	5.5e-214	D3BDI4	715.4	1.2e-215	D3BPL1	419.2	8.7e-126	D3BN12	255.4	5.5e-76				D3BJ37	283.9	2.5e-85	D3BAU2	121.2	2.6e-35				D3B793	76.8	7.7e-22				D3AVG6	30.4	2.3e-07	D3BNB1	2354.6
Apusozoa	THETR	Thecamonas trahens	AMSG04575T0	778.8	4.1e-234	AMSG02345T0	1040.5	4e-313				AMSG09922T0	120.9	3.4e-35	AMSG05368T0	712.1	1e-214	AMSG03466T0	725.8	6.7e-219							AMSG10431T0	227.5	5.3e-68	AMSG03306T0	298.2	8.8e-90	AMSG08529T0	113.0	7.6e-33	AMSG01083T0	79.9	1.4e-22							AMSG01448T0	84.2	7.2e-24	AMSG01214T0	2290.0
Nucleariidae	FONAL	Fonticula alba	H69602813T0	621.2	9.8e-187				H69604869T0	481.1	9.1e-145	H69604011T0	186.1	1.5e-55	H69601052T0	689.2	5.5e-208	H69603770T0	722.6	3.8e-218	H69604417T0	460.6	1.2e-138	H69604115T0 H69604115T1	287.0 287.0	6.7e-86 6.7e-86	H69602363T0	195.5	2.1e-58	H69602260T0	309.1	2.3e-93	H69600576T0	114.3	1.7e-33										H69602002T0	66.0	1.5e-18	H69604536T0	2533.4
Fungi — Microsporidia	EDHAE	Edhazardia aedis (strain USNM 41457)
	VITCO	Vittaforma corneae (strain ATCC 50505)
	SPRLO	Spraguea lophii (strain 42_110)
	VAVCU	Vavraia culicis (isolate floridensis)
Fungi — Chitridio	BATDJ	Batrachochytrium dendrobatidis (strain JAM81 / FGSC 10211)	F4PAS8	927.5	3.8e-279				F4PD48	535.0	5.6e-161	F4NV93	202.7	1.5e-60	F4PDS1	728.7	7.7e-220	F4P8E4	677.2	3.1e-204	F4NT44	497.8	8.2e-150	F4NSM9	340.7	3.9e-102	F4P567	234.1	3.9e-70	F4NZT6	312.3	3.4e-94	F4P7U9	117.3	2.9e-34				F4NTW8	105.8	8.8e-31				F4NVX2	55.6	3.2e-15	F4P544	2702.8
Fungi — Asco	ZYMTI	Zymoseptoria tritici (strain CBS 115943 / IPO323)	F9X5G1	950.3	6.2e-286				F9XI39	494.6	1.3e-148	F9XEL9	204.1	7.4e-61	F9WY19	649.7	9.6e-196	F9XKB8	588.4	3.6e-177	F9XFJ8	419.6	6.2e-126	F9XBS9	315.2	3e-94	F9XH39	188.2	6.2e-56	F9XBN7	283.7	2.5e-85	F9X462	77.0	9.3e-22				F9XHS3	80.4	5.4e-23				F9X7H5	66.7	1.6e-18	F9XFC6	2275.4
	YARLI	Yarrowia lipolytica (strain CLIB 122 / E 150)	Q6CBH9	725.3	3.7e-218				Q6CC50	459.9	2.6e-138	Q6CFS6	195.0	2.7e-58	Q6C1K7	640.3	4.1e-193	Q6C3K0	602.5	1.1e-181				Q6CHZ7	323.4	5.7e-97	Q6CDY5	200.1	8.3e-60	Q6CAH1	275.4	5.2e-83	Q6C6B4	99.6	5.8e-29				Q6CEW3	66.8	4.2e-19				Q6C3P2	48.0	4.9e-13	Q6CGR2	2110.0
	MAGO7	Magnaporthe oryzae (strain 70-15 / ATCC MYA-4617 / FGSC 8958)	G4N1S9	981.7	2.4e-295				G4MM57	539.5	3.5e-162	G4MVD4	213.4	1.2e-63	G4N9R1	641.4	3.9e-193	G4NHC3	590.9	7.3e-178	G4MYZ4	394.3	3.4e-118	G4MTR0	316.0	2e-94	G4ND09	186.9	1.8e-55	G4NLA2	292.8	4.7e-88	G4N1S7	76.4	1.7e-21				G4NGN1	75.2	2.3e-21				G4MMW9	68.8	4.1e-19	G4N0Z8	2326.6
	GROCL	Grosmannia clavigera (strain kw1407 / UAMH 11150)	F0XD38	971.9	1.4e-292				F0XP49	539.3	2.6e-162				F0XRM8	640.4	4.8e-193	F0X7E3	594.1	5e-179	F0XLJ0	406.6	4.1e-122	F0XR48	305.6	1.8e-91	F0X773	175.1	5.1e-52	F0XBK5	286.8	2.2e-86	F0XD35	74.7	3.6e-21				F0XKZ9	80.7	3.4e-23				F0XM69	67.9	5.1e-19	F0XS05	2257.0
	OGAPD	Ogataea parapolymorpha (strain DL-1 / ATCC 26012 / NRRL Y-7560)	W1QCA6	559.8	3.1e-168	W1Q6T0 W1QIX0	710.1 399.8	1.4e-213 7.8e-120	W1QL77	271.5	3.1e-81	W1QGE2	167.9	5.2e-50	W1Q7T2	649.2	6.7e-196	W1QJ72	556.3	9.8e-168	W1QAW1	366.3	4.7e-110	W1QG39	248.4	3.2e-74	W1QIS5	197.2	5.5e-59	W1QCX1	266.9	1.8e-80	W1QDH2	64.3	3.7e-18				W1QF12	72.1	8.5e-21				W1Q8V8	27.5	7.6e-07	W1QIH6	2130.3
	ARTOC	Arthroderma otae (strain ATCC MYA-4605 / CBS 113480)	C5FFN7	932.1	1.6e-280	C5FTR9	828.8	3.2e-249	C5FJD0	526.8	1.8e-158	C5FC59	206.1	1.4e-61	C5FWD3	511.7	6.2e-154	C5FJM1	597.2	6e-180	C5FY37	412.7	6e-124	C5FST7	311.1	4.1e-93	C5FIU3	164.2	1.1e-48	C5FCZ8	281.5	9.7e-85	C5FE55	75.8	1.7e-21				C5FHW5	59.6	8.6e-17				C5FRA0	72.2	2.6e-20	C5FWR0	2306.5
	GIBM7	Gibberella moniliformis (strain M3125 / FGSC 7600)	W7LBI9	984.1	6e-296				W7M922	535.1	1e-160	W7MC72	213.6	1.4e-63	W7MLP2	642.2	3.1e-193	W7N969	590.3	1.5e-177	W7LFY7	405.6	1.8e-121	W7MBA2	306.8	1.8e-91	W7MFS1	181.9	8.9e-54	W7LWH7	286.3	6.6e-86	W7LN45	72.1	4.7e-20				W7M626	76.2	1.6e-21				W7M845	66.0	4.3e-18	W7MFJ3	2335.7
	FUSO4	Fusarium oxysporum f. sp. lycopersici (strain 4287 / CBS 123668 / FGSC 9935 / NRRL 34936)	A0A0D2XA65	963.7	8.3e-290				A0A0D2XKH4	459.9	6.5e-138	A0A0D2XX76	213.6	1.3e-63	A0A0D2YBQ1	642.2	2.9e-193	A0A0D2Y922	589.5	2.6e-177	A0A0D2X978	406.9	6.5e-122	A0A0D2XCX7	306.8	1.7e-91	A0A0D2Y4A3	183.4	3e-54	A0A0D2XI98	286.3	6.2e-86	A0A0D2XA63	71.1	9.5e-20				A0A0D2XUN0	76.4	1.3e-21				A0A0D2XJX9	66.4	3e-18	A0A0D2XZ45	2325.5
	BEAB2	Beauveria bassiana (strain ARSEF 2860)	J5JTX9	963.7	5.1e-290				J4VQP7	533.5	1.8e-160	J4KQN4	208.9	2.3e-62	J5JZG7	642.1	1.8e-193	J4W3I6	591.9	3e-178	J4WL05	401.7	1.5e-120	J4UVV7	300.4	9.3e-90	J5J510	180.8	1.2e-53	J4UIG5	282.5	5.5e-85	J4WE25	68.9	2.7e-19				J4KQC6	74.4	3.4e-21				J4W063	69.1	2.8e-19	J5JDL3	2336.7
	PARBP	Paracoccidioides brasiliensis (strain Pb03)	C0S5X5	950.0	5.9e-286				C0SCT4	522.5	3.2e-157	A0A0A5K670	185.2	3.7e-55	C0S796	654.7	2.3e-197	C0SB36	593.2	1e-178	C0S1A0	423.6	2.9e-127	C0SEX9	323.3	8.1e-97	C0RX55	149.3	4.3e-44	C0SFM1	283.4	2.4e-85	C0S4A7	72.0	2.5e-20				C0S829	75.1	1.7e-21				C0S700	73.3	1.2e-20	C0S1N0	2230.4
	ASPNA	Aspergillus niger (strain ATCC 1015 / CBS 113.46 / FGSC A1144 / LSHB Ac4 / NCTC 3858a / NRRL 328 / USDA 3528.7)	G3XNA6	948.5	2.2e-285				G3Y7A8	525.6	4.9e-158	G3YER0	202.9	1.6e-60	G3YHJ4	569.7	1.9e-171	G3YDW0	599.7	1.4e-180	G3YEL8	427.7	2.1e-128	G3XSE4	308.5	3.2e-92	G3Y580	171.1	1.1e-50				G3Y3D6	71.3	5.2e-20				G3Y0H0	79.7	8.7e-23				G3Y9P4	72.2	3.5e-20	G3Y8M9	2344.3
	CHATD	Chaetomium thermophilum (strain DSM 1495 / CBS 144.50 / IMI 039719)	G0RY58	964.1	2.8e-290	G0S302	899.4	1.2e-270	G0SD26	494.5	9e-149	G0S658	207.6	3.9e-62	G0SAD3	641.8	1.6e-193	G0RXX3	584.1	4.8e-176				G0RZM0	310.3	5.9e-93	G0S3F0	180.4	1e-53	G0S0X6	179.9	1.3e-53	G0RY60	68.5	2.6e-19				G0SG67	87.7	2.2e-25				G0SGW5	68.3	3.5e-19	G0SHQ1	2371.0
	NECH7	Nectria haematococca (strain 77-13-4 / ATCC MYA-4622 / FGSC 9596 / MPVI)	C7YHW0	968.0	4.2e-291				C7Z2A7	536.5	3.5e-161	C7Z795	213.6	1.2e-63	C7YZX9	641.1	5.8e-193	C7Z0W2	583.3	1.9e-175	C7YGZ5	406.5	8.4e-122	C7YQ32	305.1	4.9e-91	C7YW23	188.5	7.5e-56	C7YND0	286.3	5.9e-86	C7YHV8	76.6	1.8e-21				C7YUN6	77.7	5.1e-22				C7Z1K6	72.0	5.4e-20	C7YYH0	2316.7
	TALSN	Talaromyces stipitatus (strain ATCC 10500 / CBS 375.48 / QM 6759 / NRRL 1006)	B8MDU3	941.9	2.6e-283	B8M8K2	762.1	6.8e-229	B8MA03	527.1	2e-158	B8M3D3	209.3	2.1e-62	B8M258	633.7	8.1e-191	B8LTI8	595.2	3.8e-179	B8M7F2	436.7	4.7e-131	B8MFR9	318.9	2.7e-95	B8LWT5	169.6	3.8e-50	B8M6G5	282.7	6.3e-85	B8M802	72.8	2.2e-20				B8M9Q0	76.3	1.1e-21				B8MKU5	72.5	3.2e-20	B8MK86	2371.6
	COLSU	Colletotrichum sublineola	A0A066X378	954.5	3.8e-287				A0A066X5F2	465.0	1.4e-139	A0A066X8I1	214.4	5.5e-64	A0A066XB41	642.7	1.5e-193	A0A066XJV9	591.0	6.7e-178	A0A066X8B5	384.6	3e-115	A0A066XA95	316.9	1.1e-94	A0A066X2F0	128.7	1.3e-37	A0A066XCB1	289.1	6.7e-87	A0A066X6W6	73.3	1.5e-20				A0A066XYE0	63.2	1e-17				A0A066XU45	68.5	5.3e-19	A0A066XKA4	2334.7
	BOTF1	Botryotinia fuckeliana (strain BcDW1)	M7U624	924.5	4e-278	M7ULQ2	711.6	1e-213	M7TIQ0	531.8	6.8e-160	M7UBX8	211.7	3.4e-63	M7UBW4	649.1	1.5e-195	M7UB19	594.7	4.4e-179	M7TGK7	413.5	4.3e-124	M7TVV9	325.6	2.1e-97	M7TZU6	179.9	2.3e-53				M7UWE1	76.6	1.2e-21				M7UDQ0	73.3	7.4e-21				M7TV01	74.4	7.1e-21	M7U469	2334.1
	PENMQ	Penicillium marneffei (strain ATCC 18224 / CBS 334.59 / QM 7333)	B6QGI1	937.1	5.7e-282				B6QG22	524.2	1.3e-157	B6QBC4	209.3	1.7e-62	B6QCJ4	629.3	1.5e-189	B6Q5H3	597.4	6.5e-180	B6QRK4	439.9	3.8e-132	B6QN29	316.8	9.5e-95	B6QPS2	169.3	3.9e-50	B6Q2I4	280.8	1.9e-84	B6Q611	75.3	3e-21				B6QFU5	75.5	1.6e-21				B6QIA7	67.4	9.2e-19	B6QHH2	2381.7
	PICPG	Komagataella pastoris (strain GS115 / ATCC 20864)	C4R0V2	404.2	2.9e-121	C4QX70	671.6	5.5e-202	C4R2M3	264.3	4.4e-79	C4R6C3	164.0	7.8e-49	C4R4M1	640.5	2.9e-193	C4R116	584.2	3.2e-176	C4R254	375.2	8.6e-113	C4R6K2	251.2	4.2e-75	C4R3Y8	206.9	5.3e-62	C4QXP5	279.0	3.4e-84	C4R333	93.6	3.3e-27				C4R8T3	84.6	1.4e-24				C4QXL5	30.9	6.5e-08	C4QYS8	2184.1
	CANAL	Candida albicans (strain SC5314 / ATCC MYA-2876)	Q59PV7	405.4	2.2e-121	Q5AEN7 Q59ZX9	663.5 474.7	2.9e-199 3.2e-142	Q5A2L1	357.4	4.6e-107	Q59TV8	163.2	2.4e-48	Q5A415	606.6	9.9e-183	Q59Z11	596.9	7.9e-180	Q59V79	356.5	7.4e-107	Q5AA47	248.5	5e-74	Q59WT0	192.5	2.4e-57	Q5A877	202.8	1.6e-60	Q59RN2	79.7	1.2e-22										Q5AMQ2	35.5	4.7e-09	Q59M82	2102.6
	YEAST	Saccharomyces cerevisiae (strain ATCC 204508 / S288c)	P38065	302.1	2.7e-90	P36000	529.7	5.5e-159	Q99186	294.3	4.6e-88	Q00381	142.4	4.8e-42	P32381	621.5	2.1e-187	P47117	582.8	1.1e-175				P53731	199.9	2.4e-59	Q05933	190.1	9.8e-57	P33204	261.4	1.1e-78	P40518	69.3	1.4e-19				Q06677	53.5	4.4e-15				P17891	40.8	8.2e-11	P22137	2013.5
Fungi — Basidio	MIXOS	Mixia osmundae (strain CBS 9802 / IAM 14324 / JCM 22182 / KY 12970)	G7E569	964.4	2.1e-290				G7DS58	545.8	2.2e-164	G7E4N5	210.1	6.2e-63	G7E9P6	649.4	7.4e-196	G7E7R4	649.1	8.2e-196	G7E9M4	430.8	1.5e-129	G7DSU6 G7DSU7 G7DSU8 G7DSU9	334.6 324.0 306.8 205.9	2.2e-100 3.7e-97 6.8e-92 3.6e-61	G7DVA3	188.1	4.3e-56	G7DUU1	267.7	1.3e-80	G7E813	104.8	1.6e-30				G7DSQ4	61.1	2.2e-17				G7E310	56.4	1.3e-15	G7DYC4	2533.3
	PHACS	Phanerochaete carnosa (strain HHB-10118-sp)	K5XDE4	973.6	7.3e-293	K5US68	949.7	1.4e-285	K5W8E5	515.7	6.4e-155	K5VQW5	217.4	7.4e-65	K5ULZ0	686.6	7.7e-207	K5WFV6	626.2	1.6e-188	K5UYQ2	445.2	1.3e-133							K5WKP7	302.1	7.2e-91	K5US73	103.2	1e-29										K5UTU3	52.2	5.5e-14	K5VSE2	2584.2
	RHOT1	Rhodosporidium toruloides (strain NP11)	M7WVU9	979.2	8.5e-295				M7XN22	539.2	2.7e-162	M7WNQ5	200.1	9.4e-60	M7WPT6	675.9	7.8e-204	M7XZA1	654.7	2e-197	M7XBB3	442.0	6.8e-133	M7WKK5	282.1	2.7e-84	M7WD07	162.6	3.4e-48	M7XVG3	275.9	4.8e-83	M7WJ39	96.2	8.3e-28				M7WST5	73.4	5.1e-21				M7X0A1	63.0	1.6e-17	M7WJJ9	2510.8
	RHOG2	Rhodotorula glutinis (strain ATCC 204091 / IIP 30 / MTCC 1151)																G0SV08	635.5	4.8e-192	G0SZJ7	440.2	8.4e-133				G0T263	119.2	2.5e-35				G0T0G4	96.7	2.1e-28				G0SX19	73.4	1.8e-21							G0SWA2	176.7
	CRYNJ	Cryptococcus neoformans var. neoformans serotype D (strain JEC21 / ATCC MYA-565)	Q5KEF7	931.1	2.3e-280				Q5KMF5	523.3	1.5e-157	Q5K720	207.9	2.9e-62	Q5KB93	684.8	1.3e-206	Q5KHV9	647.5	2.4e-195	Q5KFQ5	451.2	8.9e-136	Q5KG94	274.5	4.2e-82	Q5KAE9	191.6	3.4e-57	Q5KIJ6	196.0	1.3e-58	Q5KPF0	91.1	2.5e-26				Q5KP57	65.7	8.6e-19				Q5KC20	61.6	3.5e-17	Q5KA29	2467.7
	FIBRA	Fibroporia radiculosa (strain TFFH 294)	J4H0U5	986.5	6.1e-297				J4GXA2	482.9	3.8e-145	J4HTI4	206.2	1.4e-61	J4G591	588.0	4.5e-177	J7RGJ0	632.2	1.5e-190	J4IBC7	345.2	2.1e-103	J4GCS6	301.3	4.1e-90	J4GN20	210.3	9e-63				J4H1H7	82.6	1.5e-23				J4H1W2	81.6	1.9e-23				J4GEE1	54.2	9.1e-15	J4HUX3	2603.6
	WALI9	Wallemia ichthyophaga (strain EXF-994 / CBS 113033)	R9AQV8	939.5	5.2e-283				R9AKF5	535.5	2.1e-161	R9AIN0	213.3	4.6e-64	R9A984	650.6	2.3e-196	R9ADH9	617.5	2.3e-186	R9APF5	460.5	9.9e-139	R9ACQ6	310.4	3.9e-93	R9AAW7	191.1	3.7e-57				R9AV46	100.9	1.8e-29				R9AAH9	63.3	3.5e-18				R9ANH9	54.3	4.5e-15	R9AE90	2407.2
	CRYNH	Cryptococcus neoformans var. grubii serotype A (strain H99 / ATCC 208821 / CBS 10515 / FGSC 9487)	J9VR52	956.5	5.7e-288				J9VIF8	522.3	3.4e-157	J9W393	210.0	7.3e-63	J9VRR4	686.8	3.5e-207	J9VSN6	650.9	2.6e-196	J9VNY7	453.3	2.4e-136	J9VSX9	273.5	1e-81	J9VSP1	192.3	2.4e-57	J9VL82	311.9	3.7e-94	J9VEK8	94.4	2.7e-27				J9VIY9	66.7	4.9e-19				J9VSH3	62.6	1.9e-17	J9VV68	2467.1
	USTMA	Ustilago maydis (strain 521 / FGSC 9021)	A0A0D1CEI5	1003.7	2.8e-302	A0A0D1E1W3	929.8	7.5e-280	A0A0D1DY96	533.4	1.3e-160	A0A0D1DT77	211.8	1.9e-63	A0A0D1CHG5	669.8	4.9e-202	A0A0D1E575	638.0	2e-192	A0A0D1DQB3	453.4	2e-136	A0A0D1CQF9	315.6	1.4e-94	A0A0D1E661	205.8	1.6e-61	A0A0D1C9K7	283.4	1.9e-85	A0A0D1C8W4	106.9	3.5e-31				A0A0D1DRB0	65.8	9e-19				A0A0D1CYM9	81.0	4.1e-23	A0A0D1DZ93	2583.0
	MALS4	Malassezia sympodialis (strain ATCC 42132)	M5EJC6	579.1	2.8e-174										M5EB81	582.5	7.5e-176	M5E9Y2	599.2	5.9e-181	M5EIK6	433.9	8.5e-131	M5E605	277.2	3.4e-83	M5ELJ5	162.7	1.3e-48	M5EBS0	289.7	1.1e-87	M5E5E5	92.6	4.5e-27				M5ED61	53.9	1.7e-15				M5EB93	55.6	1.2e-15	M5E964	2438.3
	GLOTA	Gloeophyllum trabeum (strain ATCC 11539 / FP-39264 / Madison 617)	S7QMM1	969.7	9.1e-292				S7QEC8	516.8	2.5e-155	S7Q4F6	224.0	5.6e-67	S7RNT6	678.9	1.5e-204	S7Q3P9	632.0	2.2e-190	S7QDN5	458.9	7.2e-138	S7RN17	316.0	1.8e-94	S7RW84	210.4	1e-62	S7QD80	314.9	7.1e-95	S7Q6G2	100.7	5e-29				S7RZF9	89.1	1.3e-25				S7Q599	49.2	4e-13	S7RUB8	2611.8
Fungi — Rhizopus	RHIO9	Rhizopus delemar (strain RA 99-880 / ATCC MYA-4621 / FGSC 9543 / NRRL 43880)	I1BQ57	867.4	1.1e-260	I1BHT9	758.0	1.5e-227	I1CMP8	458.3	2e-137				I1BX49 I1BIK5	696.5 593.6	9e-210 1.6e-178	I1CJX3	645.5	2.5e-194	I1CUZ4	475.7	8.2e-143	I1BM88	342.9	1.7e-102				I1CEJ3 I1BPT7	311.9 199.0	8.5e-94 4.3e-59	I1BTB4	65.9	3.7e-18										I1BLN0	86.9	1.6e-24	I1C2T7	2620.2
Fungi — Mucor	MUCC1	Mucor circinelloides f. circinelloides (strain 1006PhL)	S2JGY0	1032.5	1e-310	S2J6F6	916.5	1.4e-275	S2K529	558.0	8.1e-168	S2JFY7	221.0	5e-66	S2KEA2	693.2	6.6e-209	S2KL19	674.7	2.6e-203	S2JBV8	476.0	4.7e-143	S2JUM1	348.7	2.1e-104	S2JIV5	220.1	1.2e-65	S2JD60	311.1	1.1e-93	S2JMF9	117.4	3.7e-34				S2J337 S2JMY8	79.2 77.8	1.4e-22 3.6e-22				S2JDA9 S2J908	94.9 81.8	4.4e-27 4.2e-23	S2JKE8	2623.6
Choanozoa — Ichtyosporea	CAPO3	Capsaspora owczarzaki (strain ATCC 30864)	A0A0D2X3R4	1178.9	0.0				A0A0D2WJL7	668.0	2.7e-201				A0A0D2WMU8	747.7	1.5e-225	A0A0D2X2M2	836.1	2e-252	A0A0D2WU21	540.0	1.4e-162	A0A0D2WM47	373.6	4.4e-112	A0A0D2WQ51	233.0	1e-69	A0A0D2U9P9	312.6	3e-94	A0A0D2X2U7	153.2	2.9e-45	A0A0D2WRK1	287.3	1.8e-85	A0A0D2X0B4	437.0	7.9e-131	A0A0D2WHY6	261.3	1.4e-77	A0A0D2WPV4	165.6	8.1e-49	A0A0D2X573	3235.4
Choanozoa — Ichtyosporea	SPHAR	Sphaeroforma arctica	SARC08642T0	942.6	2.2e-283				SARC09831T0	444.1	4.7e-133	SARC08653T0	246.0	1.5e-73	SARC04339T0	596.1	3.2e-179	SARC03757T0 SARC06306T0	348.3 286.1	4.8e-104 3.7e-85	SARC10006T0	340.9	8.7e-102	SARC09084T0	355.3	3.1e-106	SARC02248T0	164.7	1.8e-48	SARC10439T0	317.2	2.2e-95	SARC11553T0	85.6	3.5e-24				SARC08716T0 SARC08715T1 SARC08715T0	134.2 51.7 51.7	5.3e-39 4.4e-14 4.5e-14				SARC05360T0	112.7	2.3e-32	SARC04513T0	2961.7
Choanozoa — Choanoflagellida	SALR5	Salpingoeca rosetta (strain ATCC 50818 / BSB-021)	F2UJZ7	1075.4	0.0				F2TZJ0	639.6	1.3e-192	F2U541	266.0	6e-80	F2UIC6	754.2	1.9e-227	F2UF52	798.6	6e-241				F2ULC0	388.4	1.6e-116	F2U3X5	188.0	7.8e-56	F2UBY5	304.5	1.1e-91	F2UC72	122.2	1.2e-35	F2U7N8	213.0	6.6e-63	F2UN83	313.8	1.7e-93	F2UPZ2	227.5	2.7e-67	F2TZ65	91.9	3.4e-26	F2U3P4	2784.6
	MONBE	Monosiga brevicollis	A9UPX3	1021.7	1.4e-307				A9V9L3	677.4	3.5e-204	A9USE4	253.3	4.1e-76	A9V6V2	765.8	4.4e-231	A9V006	821.2	6.7e-248	A9UR80	525.0	4.6e-158	A9UZ46	428.9	5.8e-129	A9V0Y2	197.2	9.1e-59	A9VEE3	301.3	8.5e-91							A9V1G3	103.1	6.1e-30	A9V4D3	220.4	3.1e-65	A9V2U1	75.8	2.2e-21	A9UQI1	2804.5
Metazoa — Platyhelmintes	CLOSI	Clonorchis sinensis	H2KRM8	1425.6	0.0				G7YNA3	444.6	2.4e-133	H2KT82	296.7	2.5e-89	G7YWK5 G7YRI0	350.9 315.7	6.7e-105 3.4e-94	H2KVF0	772.5	5.8e-233	H2KSG4	400.1	6.5e-120	G7Y3L5 G7Y3L6	372.7 356.1	1.2e-111 1.3e-106	G7YDI8	192.0	5.3e-57	G7YPX6	316.0	3.7e-95	G7YG15	117.6	3.6e-34				H2KTK2	540.0	8.4e-162				G7YLL9 G7Y8B4	59.0 38.8	4.7e-16 7e-10	G7YMF8 G7YNG6	1619.5 1578.3
	SCHMA	Schistosoma mansoni	G4VGJ9	1552.3	0.0	G4V844	1458.6	0.0	G4VT47	500.5	2.2e-150	G4VTG6	293.9	1.6e-88	G4VBW8 G4VBW9	694.2 615.2	3.2e-209 3.2e-185	G4VGA3	753.4	3.3e-227	G4VQ09	269.2	3.2e-80	G4VMP1 G4VMP2	408.9 308.0	9e-123 4.8e-92	G4VSI1	244.9	2.6e-73	G4V7X7	323.2	2.1e-97	G4V6Z7	148.0	1.3e-43				G4VN88	524.9	2.6e-157				G4VKR5 G4VNY1	104.8 55.7	4e-30 4.1e-15	G4VAK4 G4VAK3	2600.1 2322.4
Metazoa — Trichoplax	TRIAD	Trichoplax adhaerens	B3RL03	1542.0	0.0				B3RZ74	845.6	4e-255	B3RLH6	298.4	6.3e-90	B3RJY8 B3SEU2	804.0 251.1	1.4e-242 1.2e-74	B3RR76	847.3	1e-255	B3S988	542.1	3.7e-163	B3RQR0	458.8	6e-138	B3S4J4	261.2	2.6e-78	B3S651	296.1	4.2e-89	B3RPC6	152.8	4.4e-45				B3S1P7	471.0	5.2e-141				B3RNA5	146.9	5.1e-43	B3SAN9	3334.8
Metazoa — Nematoda	ONCVO	Onchocerca volvulus	A0A044TTX4	1729.4	0.0	A0A044UTM4	1711.1	0.0	A0A044TII1	948.0	3.8e-286	A0A044TY84	310.8	1.1e-93	A0A044U263	799.0	5.1e-241	A0A044S924	860.5	1.1e-259	A0A044V335	580.1	1.2e-174	A0A044UWR3	558.3	3.2e-168	A0A044V714	290.3	3.4e-87	A0A044TY39	329.2	3.2e-99	A0A044T6W2	172.5	4.2e-51	A0A044VA87	389.2	3e-116	A0A044SJ16	382.1	4.1e-114	A0A044QVZ6	545.3	1.9e-163	A0A044U505	183.9	2.8e-54	A0A044UV10	3298.0
	TRISP	Trichinella spiralis	E5SFW5	1506.2	0.0	E5RZZ3	798.5	8.2e-240	E5SNU2	913.9	1.1e-275	E5S3N3	310.8	1.3e-93	E5S2L6	626.0	2.2e-188	E5SKY3	563.4	2.1e-169	E5SLI4	407.8	3.5e-122	E5S8V7	174.3	3.4e-51	E5SDT0	245.9	1.8e-73							E5RYH3 E5SZP7	317.1 293.7	2.5e-94 3.3e-87	E5SN58 E5SN57	203.6 126.9	4.5e-60 6.8e-37	E5SSZ7	237.4	3.9e-70	E5SHS6	108.2	4.9e-31	E5SVW3	2438.4
	PRIPA	Pristionchus pacificus	H3FED4	1749.2	0.0				H3E8U2 H3F405 H3F404	622.2 392.8 305.4	6.2e-187 2.7e-117 8.4e-91	H3F7C2	289.0	1.3e-86	H3EWD5	778.3	2.3e-234	H3EIY5	786.2	8.7e-237	H3DYP7 H3FJ46	524.5 263.6	2.2e-157 4e-78	H3FCB8	552.0	6.1e-166	H3DY56	282.6	1.8e-84	H3DYE9	333.3	3.9e-100	H3ENS1	69.7	4.2e-19				H3DS04	191.3	4.4e-56	H3F8D8	453.2	3.3e-135	H3F9X6	175.5	2.3e-51	H3EZS4	3018.3
	LOALO	Loa loa	E1FWX6	1727.0	0.0	J0E1U0	1743.8	0.0	E1FNX4	948.8	2.6e-286	E1G4V3	312.9	2.7e-94	E1GEI6	799.4	4.6e-241	E1GBI7	857.9	8.1e-259	E1GC48	535.4	5.5e-161	J0XJ49	552.3	2.6e-166	E1G5U6	283.0	7.1e-85	E1GFX8	331.1	9.6e-100	E1G616	200.8	9.4e-60	E1FTR9	396.0	3.2e-118	J0XLJ2	401.2	8.5e-120	J0DY06	478.9	2.8e-143	E1GB94	182.3	1e-53	E1FGJ5	3349.0
	TRITR	Trichuris trichiura	A0A077ZDU6	1517.4	0.0	A0A077ZF94	1678.9	0.0	A0A077Z7L0	916.1	1.4e-276	A0A077ZE53	306.5	1.7e-92	A0A077Z6U3	733.7	2.7e-221	A0A077Z5X0	759.6	3.4e-229	A0A077Z2Y5	501.0	9.8e-151	A0A077Z324	495.7	2.7e-149	A0A077ZDS1	221.9	2.6e-66	A0A077ZCE0	299.6	2.9e-90				A0A077YYX0	325.1	6.1e-97	A0A077YZU9	448.2	3.4e-134	A0A077YVI8	251.5	1.3e-74	A0A077YXP9	139.9	5.9e-41	A0A077Z9Q9	3173.7
	CAEEL	Caenorhabditis elegans	Q22601	1849.9	0.0				P35603	965.6	3.6e-291	Q19123	318.1	1.2e-95	P53489	844.0	2.2e-254	Q9N4I0	922.2	4.1e-278	Q9U1R7	650.6	9.2e-196	Q8WTM6	604.5	5.4e-182	Q9XWV3	320.3	4.3e-96	P58798	349.4	3.8e-105	O61861 P91167	251.3 152.8	4.4e-75 9.9e-45	Q21004	555.3	2.7e-166	G5EDJ6	432.0	7.1e-129				P90961	271.6	8.6e-81	P34574	3471.6
Metazoa — Arthropoda	PEDHC	Pediculus humanus subsp. corporis	E0VDJ9	1582.6	0.0	E0VK25	1781.5	0.0	E0VLK9	959.3	1.2e-289	E0VYJ3	316.6	1.4e-95	E0VES0	751.2	1.4e-226	E0W211 E0W4K5 E0W4K7	897.6 502.6 316.9	4.8e-271 4.1e-151 9.3e-95	E0VQZ3	591.3	3.8e-178	E0VZB0	578.9	1.5e-174	E0VZ85	298.0	1.2e-89	E0VA94	345.2	3.2e-104	E0VEQ7	198.6	3.1e-59				E0VB01	708.2	9.5e-213	E0VWM0	344.8	8e-103	E0V906	222.1	4.7e-66	E0VD43	3537.4
	APIME	Apis mellifera	A0A088APJ2	1809.2	0.0				A0A088A9E6	948.7	2.7e-286				A0A088AJ79	791.9	8.7e-239	A0A088A3M1	848.0	7.9e-256	A0A088A9T8	542.6	3.4e-163	A0A088AM48	530.9	8.4e-160	A0A087ZYS4	294.4	2.3e-88	A0A088A168	324.9	7.6e-98	A0A088A6E7	187.0	1.7e-55	A0A087ZWN6	422.2	3.6e-126	A0A087ZSP6 A0A087ZSP7	607.0 213.8	5.2e-182 3.5e-63				A0A087ZRM7	211.2	1.5e-62	A0A088AFV6	3550.8
	DROME	Drosophila melanogaster	P91926	1896.7	0.0				O62530	970.5	9.4e-293	Q9VDC3	317.2	1.9e-95	P45888	853.1	3.3e-257	P32392	931.3	5.8e-281	O97182	667.1	7.3e-201	Q9VIM5	618.9	2e-186	Q9VX82 Q9VF28	313.5 306.1	4.5e-94 8e-92	Q9VMH2	352.7	3.2e-106	Q9VQD8	255.6	1.8e-76	A0A0B4KEW6	526.6	1.2e-157	A0A0B4KF57	1409.3	0.0	Q9VDF4	793.9	1.8e-238	Q9VWA1	310.5	9.3e-93	P29742	3676.7
	BOMMO	Bombyx mori	H9J7H4	1797.6	0.0	H9JTR0	1419.2	0.0	H9JX57	211.2	1.7e-62	H9IU70	319.2	3e-96	H9IS56	813.3	2.7e-245	H9IXD8	876.6	1.6e-264	H9J555	609.7	1.4e-183	H9JHD0	538.0	5.5e-162	H9JUA7	146.0	7.5e-43	H9JTS2	225.0	3.7e-67	H9J8T0	143.5	4.2e-42	H9JEQ4	437.3	9.3e-131	H9JSA2	264.0	2.4e-78	H9JKM1	339.7	3.9e-101	H9IUY0	154.8	2.4e-45	B7XFU6	3504.5
	CULQU	Culex quinquefasciatus	B0XEL0	1807.9	0.0	B0W2E2	1752.6	0.0	B0W9Z0	966.9	1e-291	B0WQZ7	317.7	1.1e-95	B0W0L4	848.4	7.2e-256	B0XB57 B0X7Y3	910.0 908.6	1.4e-274 3.9e-274	B0WRQ4	519.1	6.1e-156	B0WWK0	527.5	1.2e-158	B0X2Z4	305.9	8.1e-92	B0X5P8	352.8	2.5e-106	B0X003	200.8	1.2e-59	B0WUH3	437.0	1.4e-130	B0WMV8	821.7	8.5e-247	B0WGQ3	278.5	1.6e-82	B0XF42	231.8	9.1e-69	B0X5K8	3528.1
	SOLIN	Solenopsis invicta	E9IW16	1656.5	0.0				E9IW97	947.9	4.4e-286				E9J4P6	652.8	1.5e-196	E9IAD3	838.5	5.6e-253				E9J4X7	513.1	2e-154				E9J2K1	326.5	2.3e-98	E9IEN0	185.8	3.6e-55	E9IS54	333.5	2.5e-99	E9IRW0	636.0	8.5e-191				E9JCF1	87.1	1.2e-24	E9ILW4	3540.6
	DENPD	Dendroctonus ponderosae	N6TXW3	1824.7	0.0	U4UI51	1159.2	0.0	J3JY16	964.6	3.4e-291	U4UDN2	314.1	9.6e-95	N6SWU0	841.4	6.5e-254	U4TRH7	892.3	2.2e-269	J3JZG0	612.6	1.6e-184	U4TT43	555.6	2e-167	J3JYD5	296.4	4.4e-89	N6UG83	343.8	1e-103							U4U733	734.8	1e-220	N6UAQ1	562.0	1.6e-168	U4TZQ8	222.6	3.9e-66	U4UPP0	3452.3
	NASVI	Nasonia vitripennis							K7IZ05	947.8	6e-286	K7IQF3	313.3	2.3e-94	K7ITE2	797.9	1.4e-240	K7IN82	835.8	4.6e-252	K7ISJ5	520.5	2.1e-156	K7JBK0	480.6	1.9e-144	K7IMU2	292.4	9.9e-88	K7J353	326.2	3.6e-98	K7JLL4	157.4	2.4e-46	K7IX65	424.8	6.4e-127	K7IMN7	620.8	4e-186				K7J109	219.0	7e-65	K7ITB1	3541.3
	IXOSC	Ixodes scapularis	B7PEY0 B7P9Z2	1754.8 1454.1	0.0 0.0				F1Q9V1 Q6NWK2	978.4 973.3	7.5e-295 2.6e-293	B7Q826	312.5	4.9e-94	B7P5Z5	764.0	3.6e-230				B7Q740	501.2	1.8e-150	B7QGL0	590.4	8.8e-178	B7QB42	301.7	1.7e-90	B7QDB0	306.8	3.9e-92	B7PCP7	200.3	1.8e-59	B7PLE6	296.8	4.7e-88				B7P0V4	541.2	5.3e-162	B7PV86	192.0	1.5e-56	B7PUK8	3353.1
Metazoa — Echinodermata	STRPU	Strongylocentrotus purpuratus	W4Z9R7 W4XWQ2 W4Y5V1 W4ZJQ0	561.6 497.8 367.1 182.2	4.5e-168 8.6e-149 2.7e-109 2e-53				W4XS03	825.5	1.3e-248	W4Y9Z4 W4ZDS2	300.7 298.6	2.9e-90 1.3e-89	W4YSD0	692.3	3e-208	W4Y4J1	898.6	6.3e-271	W4XYD1	401.3	5.7e-120	W4YNX5	524.4	1.5e-157	W4YRD6	296.4	9.8e-89	W4Y916	309.0	1.2e-92	W4XYC4	70.0	3.6e-19	W4ZBF8	376.5	4.7e-112	W4YU20 W4XBR9	726.0 560.6	1.1e-217 1e-167	W4Z8Z6	500.6	1.4e-149	W4XGV0 W4YR12	221.1 178.4	2.7e-65 2.9e-52	W4ZDG0	3430.6
Metazoa — Porifera	AMPQE	Amphimedon queenslandica	I1EL38 I1FLY9	747.9 654.6	2.4e-224 3.8e-196	I1G9C8	1536.0	0.0	I1F4A5	686.6	1.8e-206	I1FA50	298.2	1.8e-89	I1FLA9	816.4	6.3e-246	I1GE95	870.5	2.4e-262	I1G769	571.9	8.7e-172	I1GEQ5	491.3	1.8e-147	I1GA53	283.5	9.3e-85	I1GI05	345.4	7.9e-104	I1FPV8	171.8	1.6e-50	I1G4T5	296.4	9.4e-88	I1FQ29	473.3	2.6e-141	I1GDE3	488.7	6e-146	I1FYA0	180.6	6.7e-53	I1G2Y1	3282.0
Metazoa — Cnidaria	THEKT	Thelohanellus kitauei													A0A0C2IA69	436.1	1e-130	A0A0C2ICC6	708.4	1.8e-213	A0A0C2JB01	401.4	2.8e-120	A0A0C2M352	180.7	3.6e-53				A0A0C2MP01	299.5	4.7e-90	A0A0C2MR39	91.2	5.4e-26				A0A0C2MR19	249.2	7.2e-74				A0A0C2N6X0	34.4	1.6e-08	A0A0C2J9A3	1891.2
	NEMVE	Nematostella vectensis	A7RH33	1647.0	0.0				A7S370	892.8	4.1e-269	A7S269	301.9	1.1e-90	A7S7W1	834.4	1.7e-251	A7S3B3	878.5	7.3e-265	A7SZA7	551.1	1.5e-165	A7RY65	499.7	4.3e-150	A7SA67	295.4	1.8e-88	A7RRG4	349.7	2.9e-105	A7RWB9	197.3	1.8e-58	A7SPL1	288.9	1.4e-85	A7RX98 A7RX99	422.7 217.6	4.3e-126 4.1e-64	A7RF47	598.5	2.9e-179	A7SZR4	176.3	1.1e-51	A7RVC0	3458.3
Metazoa — Mollusca	LOTGI	Lottia gigantea	V4A112	1757.8	0.0				V4BM87	949.0	3.6e-286	V4B7A7	315.1	9.1e-95	V4A503	798.0	2e-240	V3ZAP6	892.5	3.8e-269	V3ZTD3	578.3	7.9e-174	V4BB72	568.0	6.5e-171	V3ZUP3	300.2	5.7e-90	V4BK15	331.6	1e-99	V4B0W0	202.1	6e-60	V4A9S8	307.2	3.9e-91	V4C658	745.2	1.4e-223				V3ZM17	237.5	2.1e-70	V4AE67	3475.1
	CRAGI	Crassostrea gigas	K1QAB1	1703.9	0.0	K1QQ16	1745.9	0.0	K1PKK7	945.2	5.3e-285	K1RG10	265.8	1.6e-79	K1QFS4	832.0	1e-250	K1QLZ1	870.4	2.2e-262	K1R488	553.7	2.5e-166	K1R1E2	500.3	3.1e-150	K1QPZ1	298.9	1.6e-89	K1PPK1	332.8	4.8e-100	K1P137	201.8	8.1e-60				K1RBC4	750.7	3.3e-225	K1Q3N8	657.8	3.3e-197	K1QUD6	231.6	1.5e-68	K1PNR3	3488.8
Metazoa — Chordata	CIOIN	Ciona intestinalis	F7ABF6	1903.2	0.0				F6UIE4	970.0	1e-292	H2XLK7	317.9	9e-96	H2XW16	485.1	1.5e-145	F6QHA4 H2XKR2	182.6 164.6	9e-54 2.6e-48	F6TEZ1	659.1	1.6e-198	F7AEV2	606.9	7e-183	F6T6F5	326.1	4.6e-98	Q8I7E3	350.8	9.8e-106	H2XR90	258.6	1.7e-77	F6ZUK5	721.0	1.1e-216	F6UJ17	1372.6	0.0	F6T3V6	847.7	7.3e-255	F6Z2G0	321.1	4.2e-96	F7AMF6	3572.4
	BRAFL	Branchiostoma floridae	C3Z1G4	1726.3	0.0				C3ZLV4	730.0	1.2e-219	C3Z3J8	318.4	1e-95	C4A0H4	826.5	4.9e-249	C3ZZE8	900.2	2.1e-271				C3Y4G6	562.4	4.2e-169	C3Z655 C3Z6D3	291.4 242.0	3.4e-87 5.2e-72	C3YPV2	343.7	2.5e-103	C3Z4W4	191.7	1.1e-56				C3ZVY2	808.5	1.3e-242	C3ZW52	600.9	6e-180	C3YZV8	211.4	2.4e-62	C3Z9A8	3176.5
	OIKDI	Oikopleura dioica	E4WWE0	1337.3	0.0				H2ZB53	965.5	2.9e-291	E4XTV5 E4XED1	294.1 269.8	2e-88 6e-81	E4XTE6	696.0	1.3e-209	E4XLM0	770.6	2.9e-232	E4XPX6	468.0	1.8e-140	E4XMR8	399.1	1.3e-119	E4XIT3	210.4	1.5e-62	E4XU40	287.9	2.1e-86				E4XGL9	142.0	3.1e-41	E4X4P1	171.8	2.1e-50	E4XQY4	249.3	1e-73	E4XYP1 E4XH09 E4XYN9	112.9 87.2 78.1	1.9e-32 1.3e-24 8.4e-22	E4X982	3164.2
	DANRE	Danio rerio	X1WD71	1804.0	0.0	Q6NYJ9	1884.0	0.0	M7AQC8	978.1	4.1e-295	Q6PEJ2	319.9	5.5e-96	F1QF15 Q56A35 F1QHG2	859.6 855.5 799.5	6.6e-259 1.2e-257 1.2e-240	F1QKV8 F1R4C3 A0A0G2KCA1 F1QEB3	883.6 521.5 464.6 457.5	3.4e-266 3e-156 5.4e-139 7.9e-137	Q7ZUQ0 Q7T372 A9JRP8	693.2 667.0 609.5	1.7e-208 1.6e-200 4.8e-183	Q6P2T5	599.0	4.3e-180	Q6ZM62	329.7	8.8e-99	Q6NZZ2 E9QJ46	358.2 356.5	1.3e-107 4.2e-107	Q7ZWH4 Q803M7 B0S516 Q6P0D3	234.3 232.2 211.2 204.8	1.3e-69 5.8e-69 1.7e-62 1.6e-60	F1QK94 E7FD40 F1QRX4	608.1 493.3 480.5	4.5e-182 2.8e-147 2.2e-143	E7F8A0 E7FC31 F1QH49	975.2 908.9 294.5	8.1e-293 8.5e-273 4.2e-87	F1Q932 Q1LWS2	597.1 546.7	1.3e-178 2.3e-163	Q6P937 E7F1Q8 A0A0G2KL94	260.5 250.6 250.4	3.6e-77 3.9e-74 4.3e-74	E9QBV1 F1R966 E7FBE5	3620.4 3618.1 1917.6
	HETGA	Heterocephalus glaber	G5B8Q7 G5C8F7	1722.2 1599.5	0.0 0.0	G5B750 G5BWS7	2011.9 1108.7	0.0 0.0	U3IGC8	984.2	5.2e-297	G5AV01	385.1	2.1e-116	G5C5Z4	857.9	1.1e-258	G5C3T1 G5AMV2 G5BPU1 G5BEY9 G5AL29	928.4 867.8 653.2 373.6 286.2	4.4e-280 1.1e-261 1.5e-196 1.2e-111 4e-85	G5AX89 G5AX88 G5AJV2	681.2 653.9 604.5	3.7e-205 7.6e-197 7.7e-182	G5AZJ5 G5BKT5 G5BEL7 G5B485 G5BR53	548.7 343.5 272.8 265.5 224.0	4.6e-165 1.4e-102 4.9e-81 7.7e-79 3.4e-66	G5AWM4	336.6	3.5e-101	G5BX86	301.5	1.7e-90	G5B6W2 G5B445	208.3 198.5	6.7e-62 6.7e-59	G5BGN8 G5B6T9	729.7 675.4	3.3e-219 9.1e-203	G5BSN9 G5BCK3	1268.8 771.2	0.0 1.8e-231	G5BSS7	662.0	1.4e-198	G5B0H6 G5BPY9	315.6 310.6	2.5e-94 8.8e-93	G5C895 G5C053	2927.4 2471.6
	LEPOC	Lepisosteus oculatus	W5MJ68	1503.3	0.0	W5M0Z7 W5M110	1804.1 1770.4	0.0 0.0	G5BTE1 G5B8E4	960.4 353.7	1.1e-289 1.4e-105	W5NCH7	319.9	2.9e-96	W5NGJ1	854.7	1.1e-257	W5M547 W5N4A2	928.6 903.1	3.9e-280 2.3e-272	W5MAM8 W5MAL4 W5N3T2	700.9 680.7 583.0	4.2e-211 5.7e-205 2.8e-175	W5MS34 W5MS24	603.2 569.6	1.2e-181 2e-171	W5MK48	334.2	2e-100	W5NB73	354.1	1.2e-106	W5M0I3 W5MCI5	231.4 144.0	5.2e-69 4.2e-42	W5N006 W5MBG5	675.7 435.8	7.9e-203 4e-130	W5MIV1 W5MIT1 W5MZN6 W5MZP8	1050.6 1031.4 921.5 920.1	0.0 0.0 7.2e-277 1.9e-276	W5MD49 W5NEH7	637.6 525.8	3.8e-191 2.6e-157	W5MZ97 W5MZA5 W5N1X4	272.2 267.0 260.8	5e-81 1.9e-79 1.5e-77	W5M8E5 W5M8E9 W5M302	3653.5 3636.4 2688.6
	TETNG	Tetraodon nigroviridis	H3CL14 H3CD15	1769.5 1474.9	0.0 0.0	H3CQC6	1881.1	0.0	W5MP64 W5MP52	977.9 973.0	5.8e-295 1.7e-293	H3CQN8	318.0	1.1e-95	H3CWT5 H3CDC9	845.3 797.1	8.2e-255 3.5e-240	Q4RK67	927.2	1.1e-279	Q4RBH0 Q4RBG9 H3CKA7	693.9 662.4 367.3	5.8e-209 2.1e-199 9.9e-110	H3CSB5	599.1	2.2e-180	Q4T8A1	318.4	1.4e-95	H3DAU1 H3CNR3	353.3 345.2	2.2e-106 6.8e-104	H3DL94 H3DLB5	231.0 223.1	7.1e-69 2e-66	H3CAU0 H3CAU1 H3C2N4 H3DGA2	568.7 562.3 555.8 505.6	2.1e-170 1.9e-168 1.8e-166 2.8e-151	H3DL76 H3DEV8	915.0 902.0	6.8e-275 5.7e-271	H3CGM9 H3D574 H3C8Y3	533.7 456.0 171.8	1.1e-159 3.6e-136 4e-50	H3CUB4 H3DL38 H3C6C0	264.6 253.5 250.1	1.1e-78 2.7e-75 2.8e-74	H3D2E7 H3DD68 H3CHT3	3583.3 3525.5 1657.0
	ORYLA	Oryzias latipes	H2MRJ6 H2MVV6	1797.8 1615.7	0.0 0.0	H2MHN6	1876.1	0.0	H9GGH8	981.4	4e-296	H2LRI2	315.1	9.6e-95	H2LAX7 H2LVB3	856.8 804.4	2.8e-258 2.3e-242	H2L9A5 H2LFY6 H2LVP0	926.1 872.1 804.2	2.5e-279 6.3e-263 2.6e-242	H2LZ39 H2MSH0	677.0 579.8	8.5e-204 2.9e-174	H2LQ25 H2L3E6	600.7 234.4	7.5e-181 2.7e-69	H2M5A3	320.7	3.1e-96	H2L745 H2MDV8	358.2 356.2	7.4e-108 3e-107	H2M0I1 H2LL27	227.7 219.7	7.9e-68 2.3e-65	H2LVJ9 H2MNC0 H2L8B0	523.7 508.3 490.9	9.7e-157 4.7e-152 8.8e-147	H2M269 H2L7B0	988.8 904.1	3.5e-297 1.4e-271	H2MMD7	421.2	1.3e-125	H2LR61 H2N2T7	257.0 156.9	2.4e-76 9.3e-46	H2MDD8 H2M9P9 H2LAH4	3613.1 3612.5 3522.3
	ASTMX	Astyanax mexicanus	W5KSR9 W5K672	1504.3 1482.7	0.0 0.0	W5L256 W5KJM6	1078.5 711.2	0.0 3e-213	H2MGN3	973.8	1.1e-293	W5LM77	318.0	1.1e-95	W5L7C1 W5L962 W5K7D6	861.9 786.1 350.8	7.3e-260 8.1e-237 1.3e-104	W5LQT7 W5KGI2	925.8 364.2	3.1e-279 9e-109	W5KRQ3 W5KRP7 W5KTM0	693.1 668.5 591.1	1e-208 3.1e-201 1e-177	W5L1U3 W5JXW6	605.1 302.8	3.3e-182 3.9e-90	W5LAA3	331.8	1.1e-99	W5K3Y6 W5KP94 W5K3Y7	358.2 357.4 355.5	7.2e-108 1.2e-107 4.6e-107	W5K8N5 W5KDM4 W5LJL5 W5KHU4	237.1 213.6 200.2 184.3	9.8e-71 1.6e-63 2.3e-59 1.8e-54	W5KFQ1 W5KFQ3 W5L120 W5KE93	599.3 592.1 481.2 352.0	1.2e-179 1.8e-177 7.3e-144 1e-104	W5KTI1	932.6	3.2e-280	W5KF34 W5LMR3	522.7 436.9	2.4e-156 2.2e-130	W5K6E8 W5K9L0	242.1 126.0	8e-72 2.5e-36	W5K3B1 W5K8H2	3613.1 2651.7
	ORENI	Oreochromis niloticus	I3JLS8 I3J6A5	1797.4 1790.7	0.0 0.0	I3KLD0	1898.4	0.0	W5L3K9	970.7	8.9e-293	I3JFA6	318.0	1.2e-95	I3IY81 I3K5I6	861.4 798.6	1.2e-259 1.4e-240	I3K719 I3JM45 I3KLB1	926.4 919.0 863.1	2.2e-279 4e-277 3.5e-260	I3J590 I3J596 I3JM11	691.8 660.4 591.7	2.9e-208 1e-198 7.7e-178	I3IX37	603.1	1.6e-181	I3J7C1 I3KZY8	320.0 313.9	5.3e-96 4e-94	I3KS70 I3KWW9	357.3 354.2	1.5e-107 1.3e-106	I3JUN6 I3IZQ5	235.4 227.3	3.6e-70 1.1e-67	I3JV60 I3K2G8 I3K2G7 I3J8P2	595.9 483.2 483.0 473.0	1.4e-178 2e-144 2.4e-144 2.5e-141	I3JQA6 I3JQA7 I3KJU0	974.5 946.2 908.7	7.9e-293 2.9e-284 6.3e-273	I3KEZ5 I3ITS3	690.8 507.7	3.5e-207 9.5e-152	I3KH40 I3KMQ1	262.4 248.9	5.6e-78 7.6e-74	I3KLU9 I3JD68 I3KAA2	3630.9 3591.6 3561.5
	GASAC	Gasterosteus aculeatus	G3NM96 G3PGB0	1789.4 1760.8	0.0 0.0	G3QC32	1875.3	0.0	I3JW28	973.7	1.2e-293	G3P4N6 G3P4Q0	318.0 315.4	1.3e-95 8.3e-95	G3N4J5 G3Q5K7 G3Q7W8	852.3 793.3 763.7	7.1e-257 6e-239 5.8e-230	G3PPX2 G3N9T5	925.7 912.0	3.8e-279 5.3e-275	G3PWK1 G3PWJ2 G3PWK6 G3NL90 G3NL96 G3NL87 G3PWJ4	690.5 690.4 660.9 583.2 581.4 580.4 521.9	7.2e-208 7.7e-208 7e-199 2.9e-175 1e-174 2.1e-174 1.2e-156	G3PNI6 G3PNJ4	598.2 589.2	5e-180 2.6e-177	G3Q087	319.4	8.4e-96	G3N6X3 G3P5X6	352.2 350.9	5.8e-106 1.5e-105	G3NWQ0	227.2	1.3e-67	G3NDG6 G3NSV1 G3PSE6	562.6 513.4 451.3	1.8e-168 1.4e-153 9.3e-135	G3NW04 G3PKG3	996.0 897.1	2.6e-299 2e-269	G3Q946	470.6	1.6e-140	G3Q309 G3Q3Z6	266.7 244.0	2.8e-79 2.6e-72	G3Q9Y8 G3NUF7 G3NJM5	3623.5 3613.2 3500.9
	CHEMY	Chelonia mydas	M7BJJ0 M7BWL4	1751.6 766.7	0.0 3.3e-230	M7AU10	1825.9	0.0	G3I319	978.6	3.6e-295	M7BFS0	276.6	5.5e-83	M7BPR1 M7BLN8	840.2 821.3	2.4e-253 1.3e-247	M7BRM9	898.9	3.4e-271	M7B7F7	1247.1	0.0	M7BB29	534.1	1.1e-160				M7B3K6	199.9	2.5e-59				M7BHX7	563.2	8.2e-169	M7CCS6 M7B5H5	911.0 884.0	8.9e-274 1.3e-265	M7ATV7	619.0	1.4e-185	M7AZH6	219.5	5.3e-65	M7C6V7	3084.7
	ANOCA	Anolis carolinensis	G1KNY7 G1KRG9	1819.2 1569.0	0.0 0.0				H3D0I8	965.9	2.4e-291	H9GHZ5	320.2	1.9e-96	G1KA24	847.2	1.8e-255	G1KB09 G1KKF5	930.6 875.0	8.5e-281 6.2e-264	H9GJ97	706.2	8.7e-213	G1K936	614.0	5.4e-185	H9GMW4	328.9	7e-99	G1KJF3	354.4	8.6e-107	H9GLZ7 H9GE19	247.6 144.7	4.5e-74 2.2e-42	G1KU90 H9GG34	690.1 666.3	3e-207 4.7e-200	G1KIB6 H9G5F1	1144.9 912.6	0.0 2.8e-274	H9G8E2 H9GC46	756.9 493.8	2.4e-227 1.1e-147	R4GDI0 H9GB80	291.4 281.0	5.6e-87 8.3e-84	H9GJ88 H9G6C1	3660.1 3572.6
	ANAPL	Anas platyrhynchos	U3J9R9	1827.1	0.0	U3IGS4	1909.0	0.0	E4XG03 E4XKY2	886.0 669.2	3.3e-267 2e-201	U3HZJ2	70.0	2.5e-19	U3IPM3	826.1	4e-249	U3IZI5 U3IAT5	901.4 881.8	5.4e-272 4.9e-266	U3IUC4 U3IXK7	706.1 270.2	7.7e-213 2.3e-80	U3I946	578.9	2.2e-174	U3I8E1	275.9	1.2e-82	U3I0F0	103.9	6.9e-30	U3J5J0 U3I7B1	129.1 109.9	1.2e-37 1e-31	U3IDI8 U3IYI4	682.2 677.6	6.2e-205 1.5e-203	U3J8M8 U3IPN1	1154.3 908.7	0.0 3.8e-273	U3IEA5 U3INM1	756.8 471.3	2.2e-227 6e-141	U3ICX7 U3IPC4	233.7 229.6	2.2e-69 3.8e-68	U3IXL5 U3I0D6	3635.9 3572.1
	FICAL	Ficedula albicollis	U3KBX9	1876.1	0.0	U3K528	1914.9	0.0	B7Q914	858.8	7.1e-259				U3KGS3	824.8	9.5e-249	U3KH07 U3JWJ2	897.9 877.6	6e-271 8.5e-265	U3KHB4 U3KHB0	707.7 682.2	2.6e-213 1.4e-205	U3JN21	615.2	1.9e-185	U3K3L5	335.1	7.4e-101	U3KER6	353.7	1.2e-106	U3JK85 U3JHK2	172.4 112.8	5.6e-51 1.2e-32	U3JMT4 U3KCI4	667.7 515.6	1.5e-200 1.8e-154	U3KE04 U3JS24	1111.3 913.6	0.0 1.2e-274	U3JF66 U3K7M6	760.8 461.2	1.3e-228 6.8e-138	U3K1N0 U3JE39	286.8 282.5	1.2e-85 2.4e-84	U3JZI3 U3JSQ4	3503.3 3239.7
	XENTR	Xenopus tropicalis	F7DAP0 L7N340	1826.1 1774.6	0.0 0.0	F6X9S1	1881.8	0.0	U3JZT7	970.5	7e-293	Q28GD2	319.9	3e-96	Q5BL41	860.1	2.7e-259	F6ZAX8	831.4	1.3e-250	Q6DF56 F7DTW8	668.0 647.9	4.4e-201 5.3e-195	F6WW07	541.3	8.7e-163	A9UL86	337.4	2.1e-101	F7CQJ3	356.9	1.8e-107	F6ZRU2 F7DHZ2	228.0 195.8	6.3e-68 4.9e-58	F6STE4 F7ENL6	550.0 489.8	9.8e-165 1.8e-146	F6RVJ1 F6VAY9	896.0 893.6	3.8e-269 1.9e-268	F6UFG9 Q5M8F8	666.3 528.8	7.9e-200 3.3e-158	Q6P8F6 F6WC87	273.0 212.7	3e-81 8e-63	F7EDE3 F7E152	3538.0 3384.7
	CHICK	Gallus gallus	E1C866	1872.4	0.0	E1BY12	1910.0	0.0	Q6P856	982.8	2e-296	H9KYT9	208.1	6.9e-62	P53488	859.8	2.4e-259	Q90WD0 F1NW48	930.8 900.4	6.6e-281 1.2e-271	Q5ZJI7 Q5ZI99	708.7 685.4	1.4e-213 1.7e-206	F1P1K3 R4GGW3	611.1 322.5	3.8e-184 2.9e-96	E1C8Y3	338.4	8e-102	F1P010	356.0	2.5e-107	F1NUA2 F1P1S6	171.7 138.9	1e-50 1.3e-40	P50478 E1BR61	709.0 693.3	5.1e-213 2.8e-208	F1NMI2 F1NL76	1148.8 908.9	0.0 3.5e-273	F1NU55 Q01406 Q5ZMV0	779.6 750.6 488.6	3e-234 1.8e-225 3.8e-146	Q5ZHR7 F1NUW5	278.2 276.0	5.5e-83 2.7e-82	F1NW23 F1NYC4	3629.7 3588.2
	CRIGR	Cricetulus griseus	G3I3I0 G3I710	1873.1 1756.9	0.0 0.0	G3I8B9	863.1	3.7e-259	G3NLN1 G3PRZ0	959.3 885.5	3.1e-289 7.3e-267	G3I5U5	318.6	7.7e-96	G3INC8 G3ILJ8 G3II56 G3IFT9 G3H121	482.0 414.4 344.3 235.7 155.5	1.8e-144 6.4e-124 1.2e-102 1.2e-69 2.6e-45	G3GZE6 G3HYZ9	937.0 729.0	1.2e-282 1.7e-219	G3I391 G3I390 G3HWN3	718.7 690.2 629.9	1.7e-216 7.7e-208 1.7e-189	G3IEK1	621.4	3.6e-187	G3H2A8 G3H2A9	149.9 93.5	7.9e-44 1.7e-26	G3GX96	357.5	1.2e-107	G3HG16	138.6	2.1e-40	G3HKJ6 G3GV67	704.2 576.1	1.8e-211 1.3e-172	G3HEE4	880.0	2.6e-264	G3HQ69	795.3	7.4e-239	G3IE25 G3H194	235.9 229.7	6.7e-70 5e-68	G3HJ89	3582.7
	MOUSE	Mus musculus	P17427 P17426	1872.9 1769.0	0.0 0.0	Q9DBG3	1935.1	0.0	Q5ZMP6	978.1	3.8e-295	P62743	320.2	4.6e-96	P61161	864.7	2e-260	Q99JY9 Q641P0	937.0 893.0	2.3e-282 5.2e-269	Q9R0Q6 Q9WV32	719.2 687.9	2.3e-216 7.5e-207	Q9CVB6	620.5	1.3e-186	Q9JM76	340.0	6.6e-102	P59999	357.5	2.3e-107	Q9CPW4 E9Q2K4 Q9D898	251.2 209.9 207.7	8.6e-75 4.4e-62 2.1e-61	A0A0G2JEG8 O08539	763.9 763.5	3e-229 3.9e-229	Q80TZ3 Q99KY4	1341.4 862.8	0.0 7.9e-259	Q60598	776.9	5.3e-233	B1AWD8 Q6IRU5	333.0 307.0	2.6e-99 2.3e-91	Q68FD5	3666.9
	HUMAN	Homo sapiens	O94973 O95782	1878.3 1767.3	0.0 0.0	P63010	1935.5	0.0	P84091	986.1	3.6e-297	P53680|AP2S1_HUMAN	320.2	6.9e-96	P61160	864.7	3.1e-260	P61158 Q9P1U1 Q9C0K3	937.4 897.7 391.3	2.7e-282 2.9e-270 1.6e-116	Q92747 O15143	718.4 691.5	6.1e-216 9.2e-208	O15144	622.1	6.3e-187	O15145	342.4	1.9e-102	P59998 F8WCF6	357.5 355.0	3.4e-107 1.9e-106	O15511 Q9BPX5	252.5 210.3	5e-75 5.1e-62	P49418 O00499	830.1 775.4	3.8e-249 1.5e-232	O75061 O14976	1386.2 882.4	0.0 1.4e-264	Q14247	804.6	3.3e-241	P09496 P09497	334.5 324.1	1.4e-99 2e-96	Q00610 P53675	3667.6 3539.1
[truncated: 58 more columns]

## Sheet: S2 Suppl.Table
S2 Supplementary Table. Putative ancestors or analogs of endocytic proteins
			Endocytic proteins
			AP2A			AP2B			AP2M			AP2S			ARP2			ARP3			ARPC1			ARPC2			ARPC3			ARPC4			ARPC5			AMPH			GAK			CTTN			CLC			CLTC
Taxonomic groups	Mnemonic organism Uniprot ID	Species name	Proteins ID	Bitscore	E-value	Proteins ID	Bitscore	E-value	Proteins ID	Bitscore	E-value	Proteins ID	Bitscore	E-value	Proteins ID	Bitscore	E-value	Proteins ID	Bitscore	E-value	Proteins ID	Bitscore	E-value	Proteins ID	Bitscore	E-value	Proteins ID	Bitscore	E-value	Proteins ID	Bitscore	E-value	Proteins ID	Bitscore	E-value	Proteins ID	Bitscore	E-value	Proteins ID	Bitscore	E-value	Proteins ID	Bitscore	E-value	Proteins ID	Bitscore	E-value	Proteins ID	Bitscore
Euglenozoa	LEIBR	Leishmania braziliensis				A4HQJ9	462.5	1.3e-138													A4H9K0	62.8	1.2e-17													A4HMM6	22.8	2e-05	A4H7T1	71.5	2e-20	A4HMM6	67.7	4.5e-19
	LEIIN	Leishmania infantum				A4ICB7	480.1	6.5e-144													A4HXW5	69.6	9.8e-20													A4IBA4	29.5	1.9e-07	A4I9V5	71.3	2.3e-20	A4IBA4	73.4	8.5e-21
	LEIMA	Leishmania major				Q4Q078	473.5	6.9e-142													Q4QDV0	77.6	3.9e-22													E9AF28	27.6	7.3e-07	Q4Q359	76.1	8.3e-22	E9AF28	70.2	8.6e-20
	TRYB2	Trypanosoma brucei brucei (strain 927/4 GUTat10.1)	Q580A4	210.3	1.9e-62	Q38AG0	486.1	1.1e-145	Q57YC8	283.6	1.1e-84	Q57WD6	148.6	8e-44																						Q586U8	20.6	0.0001	Q38EE7	24.0	4.7e-06	Q586U8	40.0	1.2e-10
	TRYCI	Trypanosoma congolense (strain IL3000)	F9W8F4	75.4	7.4e-22	F9W3E0	169.2	4.1e-50	F9WHK6	94.9	1.3e-27	F9WBA2	142.9	3.1e-42	F9WFB7	393.2	4.3e-118	F9WFB7	260.5	6.9e-78	F9WIC7	38.2	2.6e-10
	TRYCC	Trypanosoma cruzi (strain CL Brener)																																		Q4DST6	53.6	2.3e-14	Q4DJW7	97.8	5.2e-28	Q4DST6	64.8	8.5e-18
	TRYVY	Trypanosoma vivax (strain Y486)	G0TTV0	193.3	3.6e-57	G0U789	493.9	6.5e-148	G0TYC4	281.3	7e-84	G0TZJ6	94.1	6.8e-27																									G0TXJ0	19.5	0.00015	G0TRY0	51.9	4e-14
Excavata	TRIVA	Trichomonas vaginalis																																					A2E0J8	128.9	5.5e-37	A2DWW2	38.2	2.4e-09
	NAEGR	Naegleria gruberi																																		D2VUF9	89.7	2.1e-25	D2VHQ4	109.0	1.7e-31	D2VUF9	77.5	9.4e-22
	GIAIB	Giardia intestinalis (strain ATCC 50581 / GS clone H7)				C6M0G0 C6LZZ5	395.9 144.8	1e-118 7.4e-43							C6LMR9	362.2	8.1e-109	C6LMR9	268.9	1.5e-80	C6LXZ9	32.8	8.2e-09																C6LR36	55.1	9.8e-16
Chromista — Alveolata	PLAF7	Plasmodium falciparum (isolate 3D7)				Q8I3I6	1049.1	5.20000001384e-316				Q8III7	155.6	3.3e-46	Q8I4X0	398.9	7.1e-120	Q8I4X0	281.4	2.7e-84	Q8IIH9	60.6	3.5e-17							C6KSY7	17.6	0.00076
	THEPA	Theileria parva				Q4N5I6	735.2	2.7e-221							Q4N3T5	391.4	1e-117	Q4N3T5	271.9	1.6e-81	Q4MYV7	32.7	8.4e-09																						Q4MZC7	22.2	2.4e-05
	CRYMR	Cryptosporidium muris (strain RN66)				B6AGJ4	734.9	3.2e-221	B6AFV0	325.4	1e-97	B6AHE2	147.3	8.7e-44							B6AHD4	58.3	1.4e-16																			B6ADI8	3.4	6.6
	EIMAC	Eimeria acervulina	U6GGL6	105.4	7.8e-31	U6GCS7	379.2	1.7e-113				U6GA39	117.5	2.3e-34	U6GFY4	394.8	1.6e-118	U6GFY4	273.4	9.8e-82	U6GFY8	39.8	9.7e-11																			U6GJS6	11.6	0.037
	EIMMA	Eimeria maxima	U6M554	148.3	7.3e-44	U6MA18	84.8	1.3e-24	U6M9G0	323.0	8.4e-97	U6MCZ4	43.3	1.6e-11	U6M655	394.8	1.4e-118	U6M655	273.6	7.6e-82	U6M480	45.2	2e-12																U6M8F6	22.3	1.1e-05	U6M4T4	10.5	0.071
	TOXGO	Toxoplasma gondii				B9QK09	1139.0	0.0							B9PXQ3	398.7	1.3e-119	B9PXQ3	276.1	1.8e-82	B9PV36	42.0	2.5e-11																			V4ZDM8	12.1	0.033
	GRENI	Gregarina niphandrodes	A0A023B4H0	117.9	1.2e-34							A0A023B5X9	116.1	6.1e-34	A0A023B3J4	393.5	3.7e-118	A0A023BCQ8	261.6	3.4e-78	A0A023B4I9	44.3	3.8e-12																			A0A023AY46	7.2	0.76
	TETTS	Tetrahymena thermophila (strain SB210)																																					Q22KG5	198.3	3.2e-58	Q23KI8	13.8	0.032
	PARTE	Paramecium tetraurelia																			A0C9A5	127.2	1.6e-36																			A0CB79	41.0	2.8e-10
	PERM5	Perkinsus marinus (strain ATCC 50983 / TXsc)																			C5KPZ4	51.5	9.2e-14																			C5LLW3	11.1	0.18
	THEAN	Theileria annulata				Q4UE05	753.3	8.6e-227							Q4UFN5	391.0	1.3e-117	Q4UFN5	271.7	1.8e-81	Q4UB51	40.6	3e-11				Q4UHA8	17.2	0.00071										Q4UA70	23.3	3.4e-06				Q4UB97	21.8	2.9e-05
	BABBO	Babesia bovis				A7ANU6	731.7	2.8e-220							A7AX51	390.4	1.9e-117	A7AX51	272.6	8.9e-82	A7AWL5	35.7	9.2e-10																			A7AQD0	12.0	0.015
	NEOCL	Neospora caninum (strain Liverpool)				F0VDW7	1129.4	0.0							F0V818	398.7	1.1e-119	F0V818	276.1	1.5e-82	F0VA43	41.8	2.5e-11																			F0VE67	18.4	0.00033
Chromista — Stramenopiles	PHATC	Phaeodactylum tricornutum (strain CCAP 1055/1)				B7S4C6	1163.7	0.0							B7G878	391.5	2.4e-117	B7G5C0	266.6	1.6e-79	B7FX96	53.1	1.3e-14
	THAOC	Thalassiosira oceanica				K0SY98	352.0	1.5e-104							K0SCC3	365.4	6.9e-109	K0SCC3	233.2	7.8e-69	K0SX04	35.0	1.4e-08																K0QZU0	26.5	3.4e-06	K0R8Y0	16.2	0.0078
	THAPS	Thalassiosira pseudonana				B8C7W7	1155.1	0.0							B8CFV4	394.8	2.7e-118	B8CFV4	267.4	1.1e-79	B8BS25	37.3	9.6e-10																			B8CB50	11.5	0.07
	BLAHO	Blastocystis hominis																																		D8M947	29.4	1.5e-07				D8M8P5	41.5	2.8e-11
	HYAAE	Hyaloperonospora arabidopsidis (strain Emoy2)	M4BDK4	260.7	1.9e-77	M4B2Y6	1218.5	0.0	M4B7F0	259.7	3.2e-77	M4BAW2	149.7	5.8e-44																												M4BTI0	20.9	0.00011
	PHYIT	Phytophthora infestans (strain T30-4)				G4ZW32	1255.5	0.0																												G4Z3L8	25.7	8.5e-06				G4Z3L8	39.6	4.6e-10
	PHYRM	Phytophthora ramorum				H3GA38	1245.5	0.0																												H3GY68	22.4	5.1e-05				H3GZ53	36.0	3.4e-09
	PHYSP	Phytophthora sojae (strain P6497)				G4ZW32	1255.5	0.0																												G4Z3L8	25.7	8.5e-06				G4Z3L8	39.6	4.6e-10
	AURAN	Aureococcus anophagefferens	F0YJH9	250.2	2.2e-74	F0XW08	969.7	1.1e-291	F0YHG2	336.7	1.1e-100	F0Y8T1	131.2	2.3e-38																						F0Y026	22.7	3.1e-05	F0YCA1	122.8	8.9e-36	F0YH11	52.4	2.9e-14
	ECTSI	Ectocarpus siliculosus				D8LDW2	1191.5	0.0																												D8LF98	36.0	4.2e-09				D8LRI4	78.8	4.1e-22
	PYTUL	Pythium ultimum DAOM BR144	K3WEF7	252.1	8.2e-75	K3WIX4	1248.5	0.0																												K3W8A7	30.9	1.3e-07				K3WUD0	20.3	0.0002
Chromista — Emiliania	EMIHU	Emiliania huxleyi CCMP1516				R1DKK4	1313.2	0.0																																		R1BS26	33.9	3.3e-08
Chromista — Rhizaria	RETFI	Reticulomyxa filosa				X6NL64	819.1	1.2e-245													X6P6S6	142.5	3.4e-41													X6MVM7	30.4	5.1e-07				X6M3Z4	54.4	2.4e-14
Archaeplastida	CHLRE	Chlamydomonas reinhardtii																																								A8J4I6	12.6	0.039
	CHLVA	Chlorella variabilis				E1ZQM9	1093.3	0.0							E1ZLQ3	410.9	3.1e-123	E1ZLQ3	271.6	4.8e-81	E1ZD08	64.6	4e-18																			E1ZB81	11.8	0.048
	ARATH	Arabidopsis thaliana				O81742	1270.2	0.0																																		Q8L7W0	22.1	0.00012
	AUXPR	Auxenochlorella protothecoides				A0A087SG98	1086.1	0.0													A0A087SL73	103.6	3.9e-30																			A0A087SFH2	11.8	0.034
	SOLTU	Solanum tuberosum	M0ZY73	293.0	1.3e-86																M1DR36	62.6	9e-17																			M0ZTT6	22.9	0.00011
	VITVI	Vitis vinifera																																								D7TJY4	26.8	4.2e-06
	SOLLC	Solanum lycopersicum				K4CPC9	1273.7	0.0																																		K4B8A9	23.7	4e-05
	SOYBN	Glycine max				I1JAF7	1280.7	0.0																																		I1KSJ8	21.3	0.00042
	GALSU	Galdieria sulphuraria				M2Y4C5	943.5	5.7e-284							M2XZ77	407.2	2.9e-122	M2XZ77	282.5	1.8e-84	M2XU27	55.0	2.6e-15													M2XWL3	35.5	2.7e-09				M2XWL3	38.6	2.8e-10
	RICCO	Ricinus communis																																		B9RA73	10.3	0.5				B9S1M7	21.0	0.00024
	OSTTA	Ostreococcus tauri																			A0A090M5U9	66.9	6.4e-19													A0A090M044	35.4	2.9e-09				A0A090LZS5	12.2	0.028
	WHEAT	Triticum aestivum				W5E1W6	1264.6	0.0																												W5E096	15.6	0.038				W4ZQJ7	19.3	0.0025
	BRAOL	Brassica oleracea				A0A0D3E991	1278.2	0.0																			A0A0D3E5C6	173.2	1.3e-50							A0A0D3A480	22.0	0.00025				A0A0D3DL96	20.9	0.00048
	EUTSA	Eutrema salsugineum				V4KKG9	1274.7	0.0																																		V4P1G7	26.9	3.6e-06
	ORYSJ	Oryza sativa subsp. japonica	Q5WAB3	316.6	1.1e-93	Q0DRT9	1267.8	0.0																																		Q8LIJ9	23.4	9e-05
	AMBTC	Amborella trichopoda																																								W1NL64	18.0	0.0017
	SELML	Selaginella moellendorffii																																								D8RJB0	17.9	0.0023
	MEDTR	Medicago truncatula				G7JQK3	1267.2	0.0																																		A0A072TTE1	27.1	6.1e-06
	OSTLU	Ostreococcus lucimarinus (strain CCE9901)				A4RSR1	750.0	1.7e-225													A4S4H0	62.6	1.3e-17													A4RW89	25.1	3.7e-06				A4S9F4	9.4	0.19
	BRADI	Brachypodium distachyon				I1H5D9	1262.7	0.0																												I1IRP6	13.6	0.048				I1GU38	21.8	0.00013
	VOLCA	Volvox carteri				I1H5D9	1262.7	0.0																												I1IRP6	13.6	0.048				I1GU38	21.8	0.00013
Amoebozoa	ENTHI	Entamoeba histolytica																																		C4M9E1	41.3	4.9e-11				C4M9E1	47.0	8.5e-13				Q1EQ29	16.1
	ENTDS	Entamoeba dispar (strain ATCC PRA-260 / SAW760)																																		B0EIA9	41.1	6.2e-11				B0EJD8	48.8	2.5e-13
	DICPU	Dictyostelium purpureum				F0ZMF1	1224.9	0.0				F0ZRY6	157.6	1.8e-46																						F0ZRI1	61.7	5.2e-17				F0Z9Y7	67.3	9e-19
	DICDI	Dictyostelium discoideum				Q54X82	1257.4	0.0																												Q54IA6	73.8	1.1e-20				Q557J6	70.8	8.2e-20
	ENTNP	Entamoeba nuttalli (strain P19)							K2H4U3	106.4	4.5e-31																									K2GJ31	41.7	2.9e-11				K2HTC0	51.3	3.3e-14
	POLPA	Polysphondylium pallidum																									D3BMV1	169.8	3.2e-50							D3B2W1	72.0	3.9e-20				D3BIJ4	81.6	4.3e-23
Apusozoa	THETR	Thecamonas trahens							AMSG01419T0	340.0	9.8e-102										AMSG10395T0	47.8	5.6e-13																AMSG12176T0	133.1	6.3e-39	AMSG07198T0	129.3	1.4e-37
Nucleariidae	FONAL	Fonticula alba				H69600074T0	948.4	1.6e-285																												H69604256T0	104.3	3.3e-30	H69600701T0	119.4	5.2e-35	H69604303T0	142.4	8.5e-42
Fungi — Microsporidia	EDHAE	Edhazardia aedis (strain USNM 41457)				J9D9M0	13.3	0.0039							J9A0F1	372.4	6.1e-112	J9A0F1	258.7	1.7e-77	J9DRB6	32.5	1e-08
	VITCO	Vittaforma corneae (strain ATCC 50505)				L2GPX2	29.1	3.3e-08				L2GL79	25.7	1.6e-06	L2GLN4	376.6	1.8e-113	L2GLN4	267.4	2.1e-80	L2GM07	27.8	1.4e-07																						L2GNN2	22.6	1e-05
	SPRLO	Spraguea lophii (strain 42_110)				S7WAA5	40.5	1.4e-11	S7W5W6	14.6	0.0013	S7W5W6	44.8	2.4e-12	S7W9W5	368.6	5.4e-111	S7W9W5	284.5	1.5e-85	S7WCA6	27.3	2.2e-07																S7W8F4	15.6	0.00048
	VAVCU	Vavraia culicis (isolate floridensis)				L2GU15	35.5	4.8e-10	L2GSK2	11.6	0.012	L2GSK2	25.4	2.6e-06	L2GXI8	356.8	2.3e-107	L2GXI8	273.5	3.6e-82	L2GT40	21.6	1.3e-05																L2GXQ2	15.2	0.00068
Fungi — Chitridio	BATDJ	Batrachochytrium dendrobatidis (strain JAM81 / FGSC 10211)				F4P1I7	1102.5	0.0																												F4NYQ0	107.1	6.3e-31				F4PDW4	114.6	3.2e-33
Fungi — Asco	ZYMTI	Zymoseptoria tritici (strain CBS 115943 / IPO323)				F9XDD0	907.9	4.9e-273																												F9XHA0	112.2	2.3e-32				F9X9I0	49.8	1.6e-13
	YARLI	Yarrowia lipolytica (strain CLIB 122 / E 150)				Q6C0U1	798.5	3.2e-240													Q6CE98	389.1	6.7e-117													Q6CCM8	105.1	1.8e-30				Q6CEP4	75.4	1.8e-21
	MAGO7	Magnaporthe oryzae (strain 70-15 / ATCC MYA-4617 / FGSC 8958)				G4N974	910.4	9.7e-274																												G4MML2	112.2	2.7e-32				G4N7U7	96.5	1.4e-27
	GROCL	Grosmannia clavigera (strain kw1407 / UAMH 11150)				F0XG20	915.4	2e-275				F0XCQ9	207.1	6.4e-62																						F0XP43	111.2	3.4e-32				F0X9A5	66.9	8.5e-19
	OGAPD	Ogataea parapolymorpha (strain DL-1 / ATCC 26012 / NRRL Y-7560)																																		W1QD16	91.5	2.1e-26				W1QGI4	111.3	1.9e-32
	ARTOC	Arthroderma otae (strain ATCC MYA-4605 / CBS 113480)																																		C5FVL0	112.3	1.6e-32				C5FZ03	107.8	3.5e-31
	GIBM7	Gibberella moniliformis (strain M3125 / FGSC 7600)				W7LWE3	921.9	4.7e-277																												W7MIP0	111.1	7.7e-32				W7LF90	91.7	5.3e-26
	FUSO4	Fusarium oxysporum f. sp. lycopersici (strain 4287 / CBS 123668 / FGSC 9935 / NRRL 34936)				A0A0D2XVQ7	921.6	5.6e-277																												A0A0D2XKG1	111.1	7.2e-32				A0A0D2X862	113.2	1.5e-32
	BEAB2	Beauveria bassiana (strain ARSEF 2860)				J4KQK1	901.0	5.7e-271																												J4KLA2	109.0	2e-31				J4W0B9	84.8	3.8e-24
	PARBP	Paracoccidioides brasiliensis (strain Pb03)				C0S0V1	921.5	3e-277																												C0RXX2	97.3	5.7e-28				C0S7K7	86.3	1.1e-24
	ASPNA	Aspergillus niger (strain ATCC 1015 / CBS 113.46 / FGSC A1144 / LSHB Ac4 / NCTC 3858a / NRRL 328 / USDA 3528.7)				G3Y5M0	917.5	6.3e-276																												G3Y4R1	110.4	8e-32				G3Y7Y4	95.4	2.6e-27
	CHATD	Chaetomium thermophilum (strain DSM 1495 / CBS 144.50 / IMI 039719)																			G0SBL8	381.3	1.7e-114													G0SH76	112.0	1.7e-32				G0SER2	87.1	5.5e-25
	NECH7	Nectria haematococca (strain 77-13-4 / ATCC MYA-4622 / FGSC 9596 / MPVI)				C7YPB8	922.6	2.6e-277																												C7Z292	109.6	1.9e-31				C7YK20	86.1	2.5e-24
	TALSN	Talaromyces stipitatus (strain ATCC 10500 / CBS 375.48 / QM 6759 / NRRL 1006)																																		B8MDN0	112.7	1.9e-32				B8MG88	92.9	1.7e-26
	COLSU	Colletotrichum sublineola				A0A066Y0G9	910.3	1.1e-273																												A0A066WZU5	112.1	2.8e-32				A0A066XLX7	86.4	1.6e-24
	BOTF1	Botryotinia fuckeliana (strain BcDW1)																																		M7TJW7	92.0	3.1e-26				M7U671	100.2	8.8e-29
	PENMQ	Penicillium marneffei (strain ATCC 18224 / CBS 334.59 / QM 7333)				B6QVI6	940.5	6.5e-283																												B6QGD9	112.9	1.3e-32				B6QMJ4	86.3	1.3e-24
	PICPG	Komagataella pastoris (strain GS115 / ATCC 20864)																																		C4QYA6	95.9	8.9e-28				C4R262	93.9	3.4e-27
	CANAL	Candida albicans (strain SC5314 / ATCC MYA-2876)																																		Q5AFE4	88.7	2.5e-25	Q59LZ6	56.1	9.7e-16	Q5AFA8	84.0	5.8e-24
	YEAST	Saccharomyces cerevisiae (strain ATCC 204508 / S288c)																			P38328	333.3	6.2e-100													P25343	82.4	1.5e-23				P38753	56.5	9.1e-16
Fungi — Basidio	MIXOS	Mixia osmundae (strain CBS 9802 / IAM 14324 / JCM 22182 / KY 12970)				G7E0Q0	871.5	3.1e-262																												G7DS92	105.6	1.3e-30				G7E9H7	86.4	8.6e-25
	PHACS	Phanerochaete carnosa (strain HHB-10118-sp)																																		K5UWJ3	109.0	2.6e-31	K5WD51	85.4	2.2e-24	K5VVL3	83.9	9.9e-24
	RHOT1	Rhodosporidium toruloides (strain NP11)				M7WQN9	900.3	7.4e-271																												M7X0E8	93.2	9.3e-27				M7WKE8	101.4	3e-29
	RHOG2	Rhodotorula glutinis (strain ATCC 204091 / IIP 30 / MTCC 1151)	G0T1F3	292.3	1.1e-87	G0T1F3	13.0	0.003							G0SV08	202.6	1.6e-60																			G0SX03	82.6	5.3e-24				G0SUK5	36.1	5.7e-10
	CRYNJ	Cryptococcus neoformans var. neoformans serotype D (strain JEC21 / ATCC MYA-565)				Q5K906	898.6	1.8e-270																												Q5KPB4	79.0	1.5e-22				Q5KHY4	100.5	4.2e-29
	FIBRA	Fibroporia radiculosa (strain TFFH 294)				J4GLI3	946.2	1.1e-284																												J4GNB9	96.1	1.5e-27				J4H3Y3	50.9	6.3e-14
	WALI9	Wallemia ichthyophaga (strain EXF-994 / CBS 113033)				R9APD8	892.9	7.3e-269																												R9AGH3	106.6	4.8e-31				R9AJ88	100.9	2.4e-29
	CRYNH	Cryptococcus neoformans var. grubii serotype A (strain H99 / ATCC 208821 / CBS 10515 / FGSC 9487)				J9VJV3	897.2	5.8e-270																												J9VGI9	86.3	1.1e-24				J9VQ75	113.7	5.2e-33
	USTMA	Ustilago maydis (strain 521 / FGSC 9021)																																		A0A0D1CH32	106.9	5.5e-31				A0A0D1DPG9	94.5	3e-27
	MALS4	Malassezia sympodialis (strain ATCC 42132)				M5EB50	875.2	1.1e-263	M5ECE9	336.3	4.3e-101	M5E986	119.1	3.8e-35																						M5E4M0	59.5	6.6e-17				M5EDU0	100.4	2.4e-29
	GLOTA	Gloeophyllum trabeum (strain ATCC 11539 / FP-39264 / Madison 617)				S7Q6F3	950.7	6.2e-286																												S7QCB0	113.2	1.2e-32				S7RSY0	77.4	7.6e-22
Fungi — Rhizopus	RHIO9	Rhizopus delemar (strain RA 99-880 / ATCC MYA-4621 / FGSC 9543 / NRRL 43880)										I1CSV9	65.4	7.1e-18																						I1CQU9	101.1	7.9e-29	I1BJ94	72.1	2.7e-20	I1BGY4	127.7	6.8e-37
Fungi — Mucor	MUCC1	Mucor circinelloides f. circinelloides (strain 1006PhL)																																		S2JSV8	104.4	5.9e-30				S2KI04	117.8	4.5e-34
Choanozoa — Ichtyosporea	CAPO3	Capsaspora owczarzaki (strain ATCC 30864)				A0A0D2UCE9	1477.4	0.0				A0A0D2WKM0	146.5	3.8e-43
Choanozoa — Ichtyosporea	SPHAR	Sphaeroforma arctica				SARC06553T0	1138.3	0.0																												SARC03078T0	40.0	3e-10				SARC03078T0	136.0	2.2e-39
Choanozoa — Choanoflagellida	SALR5	Salpingoeca rosetta (strain ATCC 50818 / BSB-021)				F2UJM8	1387.4	0.0													F2UPM5	480.3	2.4e-144
	MONBE	Monosiga brevicollis				A9VBI8	1424.8	0.0																												A9VC52	103.8	6.6e-30
Metazoa — Platyhelmintes	CLOSI	Clonorchis sinensis				H2KNT8	810.0	2.3e-243																												G7YLV4	50.4	1.5e-13				G7YH40	142.4	1.9e-41
	SCHMA	Schistosoma mansoni																																		G4M1K0	63.0	2e-17				G4VKJ4	190.0	6.2e-56
Metazoa — Trichoplax	TRIAD	Trichoplax adhaerens				B3RYW3	1574.3	0.0																												B3S8L5	247.3	2.7e-73				B3RT04	380.4	1.4e-113
Metazoa — Nematoda	ONCVO	Onchocerca volvulus
	TRISP	Trichinella spiralis																															E5SAE0	176.8	2.5e-52
	PRIPA	Pristionchus pacificus				H3DYD4	1516.4	0.0																												H3EKN4	311.9	1.8e-92
	LOALO	Loa loa
	TRITR	Trichuris trichiura																															A0A077Z0G1	197.1	8.4e-59
	CAEEL	Caenorhabditis elegans				Q9N4F3	1903.3	0.0																																		Q9XUT0	784.8	1.2e-235
Metazoa — Arthropoda	PEDHC	Pediculus humanus subsp. corporis																																		E0VZ19	371.2	7e-111
	APIME	Apis mellifera				A0A088AH86	1749.0	0.0				A0A088A780	134.1	3.9e-39																												A0A088ARG0	113.3	1.4e-32
	DROME	Drosophila melanogaster				Q24253	1889.0	0.0
	BOMMO	Bombyx mori
	CULQU	Culex quinquefasciatus
	SOLIN	Solenopsis invicta				E9J8K4	1800.2	0.0				E9J8P3	144.2	2.8e-42							E9IGK1	87.5	6.3e-25																			E9J0H6	108.4	3.7e-31
	DENPD	Dendroctonus ponderosae																																		U4UBD3	447.0	8.5e-134
	NASVI	Nasonia vitripennis	K7JC91	256.9	3.1e-76	K7ISE6	1809.7	0.0																																		K7JKM8	131.8	3.7e-38
	IXOSC	Ixodes scapularis				B7Q6V9	1797.9	0.0										B7PBG2	252.7	5.5e-75																			B7Q941	145.2	2.6e-42
Metazoa — Echinodermata	STRPU	Strongylocentrotus purpuratus				W4YD47	1703.4	0.0
Metazoa — Porifera	AMPQE	Amphimedon queenslandica
Metazoa — Cnidaria	THEKT	Thelohanellus kitauei	A0A0C2JNE2	106.1	1e-30	A0A0C2MJ64	785.3	7.2e-236	A0A0C2MCM7	106.2	1.3e-30	A0A0C2JQS4	76.3	2.6e-21																						A0A0C2N669	36.4	2.9e-09				A0A0C2JGJ1	70.3	1.4e-19
	NEMVE	Nematostella vectensis				A7SJK8	1611.8	0.0
Metazoa — Mollusca	LOTGI	Lottia gigantea				V4CP44	1726.7	0.0																																		V3ZXI1	380.1	3.5e-113
	CRAGI	Crassostrea gigas																																		K1RGX4	48.4	1.1e-12
Metazoa — Chordata	CIOIN	Ciona intestinalis				H2XLC2	1642.4	0.0
	BRAFL	Branchiostoma floridae				C3XY98	1721.6	0.0													C3Z6U7	190.2	7.9e-56													C3YHW0	270.1	8e-80
	OIKDI	Oikopleura dioica				E4XT96	837.8	1.2e-251
	DANRE	Danio rerio
	HETGA	Heterocephalus glaber
	LEPOC	Lepisosteus oculatus
	TETNG	Tetraodon nigroviridis
	ORYLA	Oryzias latipes
	ASTMX	Astyanax mexicanus
	ORENI	Oreochromis niloticus
	GASAC	Gasterosteus aculeatus
	CHEMY	Chelonia mydas																									M7C911	204.3	1.2e-60				M7C221	207.0	1.5e-61
	ANOCA	Anolis carolinensis				H9GEZ2	1826.0	0.0
	ANAPL	Anas platyrhynchos
	FICAL	Ficedula albicollis										U3JP46	147.7	2.7e-43
	XENTR	Xenopus tropicalis
	CHICK	Gallus gallus
	CRIGR	Cricetulus griseus
	MOUSE	Mus musculus
	HUMAN	Homo sapiens
[truncated: 58 more columns]

## Sheet: S3 Suppl.Table
S3 Supplementary Table. Number of paralogs of endocytic proteins found per proteome
			Number of paralogs of endocytic proteins
Taxonomic groups	Mnemonic organism Uniprot ID	Species name	AP2A	AP2B	AP2M	AP2S	ARP2	ARP3	ARPC1	ARPC2	ARPC3	ARPC4	ARPC5	AMPH	GAK	CTTN	CLC	CLTC	DNM	FCHO	ITSN	HSPA8	NECAP	SH3GL	SNX9	SYNJ	WAS	EPN	AGFG	STON	NUMB	ARRB	ARH	DAB	CALM	AP180	EPS15
Euglenozoa	LEIBR	Leishmania braziliensis	1	0	1	1	1	1	0	0	0	1	0	0	0	0	1	1	0	0	0	3	0	0	0	0	0	1	1	0	0	0	0	0	1	0	0
	LEIIN	Leishmania infantum	1	0	1	1	1	1	0	0	0	1	0	0	0	0	1	1	0	0	0	4	0	0	0	0	0	1	1	0	0	0	0	0	1	0	0
	LEIMA	Leishmania major	1	0	1	1	1	1	0	0	0	1	0	0	0	0	0	1	0	0	0	3	0	0	0	0	0	1	1	0	0	0	0	0	1	0	0
	TRYB2	Trypanosoma brucei brucei (strain 927/4 GUTat10.1)	0	0	0	0	1	1	1	1	1	1	1	0	0	0	1	1	0	0	0	2	0	0	0	0	0	2	1	0	0	0	0	0	1	0	0
	TRYCI	Trypanosoma congolense (strain IL3000)	0	0	0	0	0	0	0	0	0	1	0	0	0	0	0	0	0	0	0	2	0	0	0	0	0	0	0	0	0	0	0	0	1	0	0
	TRYCC	Trypanosoma cruzi (strain CL Brener)	1	2	2	1	2	1	2	2	2	2	2	0	0	0	2	2	0	0	0	2	0	0	0	0	0	1	2	0	0	0	0	0	2	0	0
	TRYVY	Trypanosoma vivax (strain Y486)	0	0	0	0	1	1	1	1	1	1	1	0	0	0	1	1	0	0	0	5	0	0	0	0	0	1	9	0	0	0	0	0	1	0	0
Excavata	TRIVA	Trichomonas vaginalis	4	10	2	3	1	1	1	3	3	2	2	0	0	0	2	6	0	0	0	13	1	0	0	0	0	1	1	0	0	0	0	0	0	0	0
	NAEGR	Naegleria gruberi	1	1	1	1	2	1	1	1	1	2	1	0	0	0	1	1	0	0	0	6	0	1	0	0	0	1	1	0	0	3	0	0	1	0	0
	GIAIB	Giardia intestinalis (strain ATCC 50581 / GS clone H7)	0	0	0	0	2	1	0	0	0	0	0	0	0	0	0	1	0	0	0	6	0	0	0	0	0	1	1	0	0	0	0	0	0	0	0
Chromista — Alveolata	PLAF7	Plasmodium falciparum (isolate 3D7)	1	0	1	0	0	0	0	0	0	0	0	0	1	0	1	1	0	0	0	1	0	0	0	1	0	1	0	0	0	0	0	0	0	0	0
	THEPA	Theileria parva	1	0	1	1	0	0	0	0	0	0	0	0	1	0	0	1	0	0	0	1	0	0	0	1	0	1	0	0	0	0	0	0	0	0	0
	CRYMR	Cryptosporidium muris (strain RN66)	1	0	0	0	1	1	0	0	0	1	0	0	1	0	0	1	0	0	0	1	0	0	0	1	0	1	1	0	0	0	0	0	0	0	0
	EIMAC	Eimeria acervulina	0	0	1	0	0	0	0	0	0	0	0	0	1	0	0	1	0	0	0	1	0	0	0	1	0	1	0	0	0	0	0	0	0	0	0
	EIMMA	Eimeria maxima	0	0	0	0	0	0	0	0	0	0	0	0	0	0	1	1	0	0	0	1	0	0	0	1	0	1	0	0	0	0	0	0	0	0	0
	TOXGO	Toxoplasma gondii	1	0	1	1	0	0	0	0	0	0	0	0	1	0	1	1	0	0	0	1	1	0	0	1	0	1	0	0	0	1	0	0	0	0	0
	GRENI	Gregarina niphandrodes	0	1	1	0	0	0	0	0	0	0	0	0	1	0	0	1	0	0	0	1	0	0	0	1	0	0	0	0	0	0	0	0	0	0	0
	TETTS	Tetrahymena thermophila (strain SB210)	1	1	1	1	1	1	1	1	1	1	1	0	0	0	1	1	0	0	0	2	1	0	0	7	0	3	0	0	0	0	0	0	0	0	0
	PARTE	Paramecium tetraurelia	2	4	3	2	2	2	0	2	2	2	0	0	2	0	6	2	0	0	0	1	2	0	0	7	0	6	0	0	0	2	0	0	1	0	0
	PERM5	Perkinsus marinus (strain ATCC 50983 / TXsc)	1	2	1	3	1	1	0	0	0	0	0	0	2	0	1	2	0	0	0	6	1	0	0	2	0	2	1	0	0	0	0	0	0	0	0
	THEAN	Theileria annulata	1	0	2	1	0	0	0	0	0	0	0	0	0	0	0	1	0	0	0	1	0	0	0	1	0	1	0	0	0	0	0	0	0	0	0
	BABBO	Babesia bovis	1	0	1	1	0	0	0	0	0	0	0	0	1	0	0	1	0	0	0	1	0	0	0	1	0	1	0	0	0	0	0	0	0	0	0
	NEOCL	Neospora caninum (strain Liverpool)	1	0	1	1	0	0	0	0	0	0	0	0	1	0	1	1	0	0	0	1	1	0	0	1	0	1	0	0	0	1	0	0	0	0	0
Chromista — Stramenopiles	PHATC	Phaeodactylum tricornutum (strain CCAP 1055/1)	1	0	1	1	0	0	0	0	0	0	0	0	1	0	1	1	0	0	0	1	3	0	0	0	0	1	2	0	0	0	0	0	0	0	0
	THAOC	Thalassiosira oceanica	1	0	1	1	0	0	0	0	0	0	0	0	0	0	1	1	0	0	0	1	2	0	0	0	0	2	2	0	0	0	0	0	0	0	0
	THAPS	Thalassiosira pseudonana	2	0	1	1	0	0	0	0	0	0	0	0	1	0	1	1	0	0	0	3	2	0	0	0	0	1	1	0	0	0	0	0	0	0	0
	BLAHO	Blastocystis hominis	1	3	1	1	1	2	2	1	1	1	1	0	1	0	3	1	0	0	0	4	2	3	0	0	0	2	3	0	0	0	0	0	0	0	0
	HYAAE	Hyaloperonospora arabidopsidis (strain Emoy2)	0	0	0	0	1	1	1	1	1	1	1	0	1	0	1	2	0	0	0	3	1	0	0	0	0	0	2	0	0	0	0	0	0	0	0
	PHYIT	Phytophthora infestans (strain T30-4)	1	0	1	1	1	1	1	1	1	1	1	0	1	0	1	1	0	0	0	7	2	0	0	0	0	2	2	0	0	1	0	0	0	0	0
	PHYRM	Phytophthora ramorum	1	0	1	1	1	1	1	1	1	0	1	0	1	0	1	2	0	0	0	7	2	0	0	0	0	1	1	0	0	3	0	0	0	0	0
	PHYSP	Phytophthora sojae (strain P6497)	1	0	1	1	1	1	1	1	1	1	1	0	1	0	1	1	0	0	0	7	2	0	0	0	0	2	2	0	0	5	0	0	0	0	0
	AURAN	Aureococcus anophagefferens	0	0	0	0	1	1	1	2	1	1	1	0	0	0	0	1	0	0	0	3	1	0	0	0	0	2	2	0	0	0	0	0	0	0	0
	ECTSI	Ectocarpus siliculosus	1	0	1	1	1	1	1	1	1	1	1	0	2	0	2	1	0	0	0	1	2	0	0	0	0	4	1	0	0	0	0	0	0	0	0
	PYTUL	Pythium ultimum DAOM BR144	0	0	1	1	1	2	1	1	1	1	1	0	1	0	1	1	0	0	0	2	2	0	0	0	0	1	2	0	0	1	0	0	0	0	0
Chromista — Emiliania	EMIHU	Emiliania huxleyi CCMP1516	2	0	2	1	2	1	2	1	1	1	2	0	1	0	0	1	0	0	0	3	3	0	0	2	0	2	3	0	0	0	0	0	1	0	0
Chromista — Rhizaria	RETFI	Reticulomyxa filosa	2	0	3	1	1	1	0	2	1	1	1	0	2	0	2	4	0	0	0	3	2	0	0	0	0	5	1	0	0	0	0	0	1	0	0
Archaeplastida	CHLRE	Chlamydomonas reinhardtii	1	1	1	1	1	1	1	0	1	1	0	0	1	0	1	1	0	0	0	1	2	0	0	0	0	1	1	0	0	0	0	0	1	0	0
	CHLVA	Chlorella variabilis	1	0	1	1	0	0	0	0	0	0	0	0	1	0	1	1	0	0	0	1	2	0	0	0	0	2	1	0	0	0	0	0	1	0	0
	ARATH	Arabidopsis thaliana	2	0	2	1	1	1	2	3	1	1	2	0	7	0	3	2	0	0	0	6	2	0	0	0	0	6	4	0	0	0	0	0	13	0	0
	AUXPR	Auxenochlorella protothecoides	1	0	2	1	1	1	0	0	0	1	0	0	1	0	0	2	0	0	0	1	2	0	0	0	0	2	0	0	0	0	0	0	1	0	0
	SOLTU	Solanum tuberosum	0	1	1	1	1	1	0	2	2	1	1	0	6	0	4	0	0	0	0	8	4	0	0	0	0	4	2	0	0	0	0	0	14	0	0
	VITVI	Vitis vinifera	1	1	1	2	1	1	1	2	1	1	1	0	7	0	2	2	0	0	0	6	2	0	0	0	0	4	4	0	0	0	0	0	10	0	0
	SOLLC	Solanum lycopersicum	2	0	2	1	1	2	1	2	2	1	1	0	6	0	4	3	0	0	0	9	3	1	0	0	0	7	3	0	0	0	0	0	15	0	0
	SOYBN	Glycine max	2	0	9	3	2	4	4	5	2	3	2	0	23	0	7	10	0	0	0	15	4	0	0	0	0	21	17	0	0	0	0	0	25	0	0
	GALSU	Galdieria sulphuraria	1	0	1	1	0	0	0	0	0	0	0	0	1	0	1	2	0	0	0	0	0	0	0	0	0	2	0	0	0	0	0	0	4	0	0
	RICCO	Ricinus communis	1	1	2	1	1	1	1	2	1	1	1	0	5	0	4	1	0	0	0	4	2	0	0	0	0	5	2	0	0	0	0	0	9	0	0
	OSTTA	Ostreococcus tauri	1	1	1	1	2	1	0	1	1	1	0	0	1	0	1	1	0	0	0	1	0	0	0	0	0	1	1	0	0	0	0	0	1	0	0
	WHEAT	Triticum aestivum	2	0	3	3	3	6	3	4	8	4	3	0	11	0	2	9	0	0	0	35	5	0	0	0	0	11	5	0	0	0	0	0	23	0	0
	BRAOL	Brassica oleracea	2	0	3	2	2	2	3	4	0	1	0	0	12	0	4	5	0	0	0	14	3	0	0	0	0	8	4	0	0	0	0	0	22	0	0
	EUTSA	Eutrema salsugineum	1	0	1	3	1	1	2	2	1	1	1	0	7	0	3	3	0	0	0	5	2	0	0	0	0	6	3	0	0	0	0	0	13	0	0
	ORYSJ	Oryza sativa subsp. japonica	0	0	1	1	1	2	1	2	2	2	1	0	7	0	3	2	0	0	0	13	3	0	0	0	0	5	5	0	0	0	0	0	13	0	0
	AMBTC	Amborella trichopoda	1	1	1	2	1	1	1	3	1	1	1	0	5	0	2	1	0	0	0	1	2	0	0	0	0	4	2	0	0	0	0	0	9	0	0
	SELML	Selaginella moellendorffii	3	2	1	2	2	2	2	2	2	2	1	0	8	0	5	4	0	0	0	3	3	0	0	0	0	5	1	0	0	0	0	0	5	0	0
	MEDTR	Medicago truncatula	1	0	1	1	1	1	1	2	2	1	2	0	8	0	3	5	0	0	0	40	2	1	0	0	0	5	3	0	0	0	0	0	12	0	0
	OSTLU	Ostreococcus lucimarinus (strain CCE9901)	2	0	1	1	1	1	0	1	0	1	0	0	1	0	1	1	0	0	0	1	0	0	0	0	0	1	1	0	0	0	0	0	1	0	0
	BRADI	Brachypodium distachyon	1	0	1	2	1	2	1	2	1	1	1	0	5	0	2	2	0	0	0	12	2	0	0	0	0	4	2	0	0	0	0	0	9	0	0
	VOLCA	Volvox carteri	1	0	1	2	1	2	1	2	1	1	1	0	1	0	1	1	0	0	0	12	2	0	0	0	0	2	1	0	0	0	0	0	1	0	0
Amoebozoa	ENTHI	Entamoeba histolytica	3	3	2	1	1	1	2	1	2	1	1	0	1	0	0	0	0	0	0	4	2	4	0	0	0	3	2	0	0	0	0	0	0	0	0
	ENTDS	Entamoeba dispar (strain ATCC PRA-260 / SAW760)	2	2	2	1	1	1	2	1	2	2	1	0	1	0	0	1	0	0	0	1	2	6	0	0	0	2	2	0	0	0	0	0	1	0	0
	DICPU	Dictyostelium purpureum	1	0	1	0	1	1	1	1	1	1	1	0	1	0	1	1	0	0	0	1	1	2	0	1	1	1	1	0	0	2	0	0	1	0	0
	DICDI	Dictyostelium discoideum	1	0	1	1	1	1	1	1	1	1	1	0	1	0	1	1	0	0	0	3	1	0	0	1	1	1	2	0	0	0	0	0	1	0	0
	ENTNP	Entamoeba nuttalli (strain P19)	4	2	0	1	1	1	1	0	0	0	0	0	1	0	0	1	0	0	0	0	2	5	0	0	0	1	1	0	0	0	0	0	0	0	0
	POLPA	Polysphondylium pallidum	1	1	2	1	1	1	1	1	0	1	1	0	1	0	1	1	0	0	0	2	1	2	0	1	1	1	2	0	0	0	0	0	1	0	0
Apusozoa	THETR	Thecamonas trahens	1	1	0	1	1	1	0	0	1	1	1	1	0	0	1	1	0	0	0	5	1	0	3	0	1	1	1	0	0	1	0	0	1	0	0
Nucleariidae	FONAL	Fonticula alba	1	0	1	1	1	1	1	2	1	1	1	0	0	0	1	1	0	0	1	1	0	1	0	1	0	2	0	0	0	2	0	0	1	0	0
Fungi — Microsporidia	EDHAE	Edhazardia aedis (strain USNM 41457)	0	0	0	0	0	0	0	0	0	0	0	0	0	0	0	0	0	0	0	0	0	0	0	0	0	0	0	0	0	0	0	0	0	0	0
	VITCO	Vittaforma corneae (strain ATCC 50505)	0	0	0	0	0	0	0	0	0	0	0	0	0	0	0	0	0	0	0	1	0	0	0	1	0	0	0	0	0	0	0	0	0	0	0
	SPRLO	Spraguea lophii (strain 42_110)	0	0	0	0	0	0	0	0	0	0	0	0	0	0	0	0	0	0	0	1	0	0	0	1	0	0	0	0	0	0	0	0	0	0	0
	VAVCU	Vavraia culicis (isolate floridensis)	0	0	0	0	0	0	0	0	0	0	0	0	0	0	0	0	0	0	0	1	0	0	0	0	0	0	0	0	0	0	0	0	0	0	0
Fungi — Chitridio	BATDJ	Batrachochytrium dendrobatidis (strain JAM81 / FGSC 10211)	1	0	1	1	1	1	1	1	1	1	1	0	1	0	1	1	0	0	1	1	1	1	0	1	0	2	1	0	0	1	0	0	1	0	1
Fungi — Asco	ZYMTI	Zymoseptoria tritici (strain CBS 115943 / IPO323)	1	0	1	1	1	1	1	1	1	1	1	0	1	0	1	1	0	1	0	1	1	1	0	1	0	2	0	0	0	0	0	0	0	0	2
	YARLI	Yarrowia lipolytica (strain CLIB 122 / E 150)	1	0	1	1	1	1	0	1	1	1	1	0	1	0	1	1	0	0	0	5	1	1	0	1	0	2	0	0	0	0	0	0	1	0	3
	MAGO7	Magnaporthe oryzae (strain 70-15 / ATCC MYA-4617 / FGSC 8958)	1	0	1	1	1	1	1	1	1	1	1	0	1	0	1	1	0	0	0	1	1	2	0	1	0	2	0	0	0	0	0	0	1	0	2
	GROCL	Grosmannia clavigera (strain kw1407 / UAMH 11150)	1	0	1	0	1	1	1	1	1	1	1	0	1	0	1	1	0	0	0	1	1	1	0	1	0	2	0	0	0	0	0	0	1	0	3
	OGAPD	Ogataea parapolymorpha (strain DL-1 / ATCC 26012 / NRRL Y-7560)	1	2	1	1	1	1	1	1	1	1	1	0	1	0	1	1	0	0	0	2	0	1	0	2	0	4	0	0	0	0	0	0	1	0	3
	ARTOC	Arthroderma otae (strain ATCC MYA-4605 / CBS 113480)	1	1	1	1	1	1	1	1	1	1	1	0	1	0	1	1	0	0	0	1	1	2	0	1	0	2	0	0	0	0	0	0	1	0	3
	GIBM7	Gibberella moniliformis (strain M3125 / FGSC 7600)	1	0	1	1	1	1	1	1	1	1	1	0	1	0	1	1	0	1	0	1	1	0	0	1	0	2	0	0	0	0	0	0	1	0	2
	FUSO4	Fusarium oxysporum f. sp. lycopersici (strain 4287 / CBS 123668 / FGSC 9935 / NRRL 34936)	1	0	1	1	1	1	1	1	1	1	1	0	1	0	1	1	0	1	0	1	1	0	0	1	0	2	0	0	0	0	0	0	1	0	2
	BEAB2	Beauveria bassiana (strain ARSEF 2860)	1	0	1	1	1	1	1	1	1	1	1	0	1	0	1	1	0	0	0	1	1	1	0	1	0	2	0	0	0	0	0	0	1	0	3
	PARBP	Paracoccidioides brasiliensis (strain Pb03)	1	0	1	1	1	1	1	1	1	1	1	0	1	0	1	1	0	0	0	1	1	2	0	1	0	2	0	0	0	0	0	0	1	0	3
	ASPNA	Aspergillus niger (strain ATCC 1015 / CBS 113.46 / FGSC A1144 / LSHB Ac4 / NCTC 3858a / NRRL 328 / USDA 3528.7)	1	0	1	1	1	1	1	1	1	0	1	0	1	0	1	1	0	0	0	1	0	2	0	1	0	2	0	0	0	0	0	0	1	0	2
	CHATD	Chaetomium thermophilum (strain DSM 1495 / CBS 144.50 / IMI 039719)	1	1	1	1	1	1	0	1	1	1	1	0	1	0	1	1	0	0	0	1	1	1	0	1	0	2	0	0	0	0	0	0	1	0	2
	NECH7	Nectria haematococca (strain 77-13-4 / ATCC MYA-4622 / FGSC 9596 / MPVI)	1	0	1	1	1	1	1	1	1	1	1	0	1	0	1	1	0	1	0	1	1	1	0	1	0	2	0	0	0	0	0	0	1	0	2
	TALSN	Talaromyces stipitatus (strain ATCC 10500 / CBS 375.48 / QM 6759 / NRRL 1006)	1	1	1	1	1	1	1	1	1	1	1	0	1	0	1	1	0	0	0	0	1	2	0	1	0	2	0	0	0	0	0	0	1	0	3
	COLSU	Colletotrichum sublineola	1	0	1	1	1	1	1	1	1	1	1	0	1	0	1	1	0	0	0	1	1	2	0	1	0	2	0	0	0	0	0	0	1	0	2
	BOTF1	Botryotinia fuckeliana (strain BcDW1)	1	1	1	1	1	1	1	1	1	0	1	0	1	0	1	1	0	1	0	1	1	0	0	1	0	2	0	0	0	0	0	0	1	0	3
	PENMQ	Penicillium marneffei (strain ATCC 18224 / CBS 334.59 / QM 7333)	1	0	1	1	1	1	1	1	1	1	1	0	1	0	1	1	0	0	0	1	1	2	0	1	0	2	0	0	0	0	0	0	1	0	3
	PICPG	Komagataella pastoris (strain GS115 / ATCC 20864)	1	1	1	1	1	1	1	1	1	1	1	0	1	0	1	1	0	0	0	2	0	1	0	2	0	4	0	0	0	0	0	0	1	0	3
	CANAL	Candida albicans (strain SC5314 / ATCC MYA-2876)	1	2	1	1	1	1	1	1	1	1	1	0	0	0	1	1	0	0	0	2	0	2	0	2	0	2	0	0	0	0	0	0	1	0	1
	YEAST	Saccharomyces cerevisiae (strain ATCC 204508 / S288c)	1	1	1	1	1	1	0	1	1	1	1	0	1	0	1	1	0	0	0	4	0	1	0	3	0	5	0	0	0	0	0	0	2	0	3
Fungi — Basidio	MIXOS	Mixia osmundae (strain CBS 9802 / IAM 14324 / JCM 22182 / KY 12970)	1	0	1	1	1	1	1	4	1	1	1	0	1	0	1	1	0	0	1	2	1	2	0	1	0	2	0	0	0	0	0	0	1	0	1
	PHACS	Phanerochaete carnosa (strain HHB-10118-sp)	1	1	1	1	1	1	1	0	0	1	1	0	0	0	1	1	0	0	1	2	1	2	0	1	0	3	0	0	0	0	0	0	1	0	2
	RHOT1	Rhodosporidium toruloides (strain NP11)	1	0	1	1	1	1	1	1	1	1	1	0	1	0	1	1	0	0	1	2	1	1	0	1	0	2	0	0	0	0	0	0	1	0	1
	RHOG2	Rhodotorula glutinis (strain ATCC 204091 / IIP 30 / MTCC 1151)	0	0	0	0	0	1	1	0	1	0	1	0	1	0	0	1	0	0	0	1	1	0	0	0	0	0	0	0	0	0	0	0	1	0	0
	CRYNJ	Cryptococcus neoformans var. neoformans serotype D (strain JEC21 / ATCC MYA-565)	1	0	1	1	1	1	1	1	1	1	1	0	1	0	1	1	0	0	1	3	1	2	0	1	0	2	0	0	0	0	0	0	1	0	1
	FIBRA	Fibroporia radiculosa (strain TFFH 294)	1	0	1	1	1	1	1	1	1	0	1	0	1	0	1	1	0	0	1	2	1	2	0	1	0	2	0	0	0	0	0	0	1	0	2
	WALI9	Wallemia ichthyophaga (strain EXF-994 / CBS 113033)	1	0	1	1	1	1	1	1	1	0	1	0	1	0	1	1	0	0	0	2	0	1	0	1	0	2	0	0	0	0	0	0	1	0	0
	CRYNH	Cryptococcus neoformans var. grubii serotype A (strain H99 / ATCC 208821 / CBS 10515 / FGSC 9487)	1	0	1	1	1	1	1	1	1	1	1	0	1	0	1	1	0	0	1	3	1	2	0	1	0	2	0	0	0	0	0	0	1	0	1
	USTMA	Ustilago maydis (strain 521 / FGSC 9021)	1	1	1	1	1	1	1	1	1	1	1	0	1	0	1	1	0	0	1	2	1	1	0	1	0	2	0	0	0	0	0	0	1	0	1
	MALS4	Malassezia sympodialis (strain ATCC 42132)	1	0	0	0	1	1	1	1	1	1	1	0	1	0	1	1	0	0	1	2	1	1	0	1	0	2	0	0	0	0	0	0	0	0	1
	GLOTA	Gloeophyllum trabeum (strain ATCC 11539 / FP-39264 / Madison 617)	1	0	1	1	1	1	1	1	1	1	1	0	1	0	1	1	0	0	1	2	1	2	1	1	0	2	0	0	0	0	0	0	1	0	1
Fungi — Rhizopus	RHIO9	Rhizopus delemar (strain RA 99-880 / ATCC MYA-4621 / FGSC 9543 / NRRL 43880)	1	1	1	0	2	1	1	1	0	2	1	0	0	0	1	1	0	0	0	8	1	2	0	1	0	2	0	0	0	0	0	0	2	0	7
Fungi — Mucor	MUCC1	Mucor circinelloides f. circinelloides (strain 1006PhL)	1	1	1	1	1	1	1	1	1	1	1	0	2	0	2	1	0	2	1	5	1	3	0	1	0	4	2	0	0	1	0	0	2	0	6
Choanozoa — Ichtyosporea	CAPO3	Capsaspora owczarzaki (strain ATCC 30864)	1	0	1	0	1	1	1	1	1	1	1	1	1	1	1	1	1	1	1	3	1	1	2	1	0	2	1	0	0	2	1	0	1	0	1
Choanozoa — Ichtyosporea	SPHAR	Sphaeroforma arctica	1	0	1	1	1	2	1	1	1	1	1	0	3	0	1	1	1	0	1	3	1	0	0	1	1	4	0	0	0	2	0	0	1	0	1
Choanozoa — Choanoflagellida	SALR5	Salpingoeca rosetta (strain ATCC 50818 / BSB-021)	1	0	1	1	1	1	0	1	1	1	1	1	1	1	1	1	1	0	0	3	1	2	1	1	0	2	0	0	0	1	2	0	2	0	1
	MONBE	Monosiga brevicollis	1	0	1	1	1	1	1	1	1	1	0	0	1	1	1	1	1	0	0	2	1	1	2	1	1	2	0	0	0	1	1	0	1	0	1
Metazoa — Platyhelmintes	CLOSI	Clonorchis sinensis	1	0	1	1	2	1	1	2	1	1	1	0	1	0	2	2	1	1	1	6	1	2	0	1	0	2	1	1	1	3	0	0	3	0	1
	SCHMA	Schistosoma mansoni	1	1	1	1	2	1	1	2	1	1	1	0	1	0	2	2	2	1	1	1	1	2	1	1	0	2	1	1	1	3	0	0	2	0	1
Metazoa — Trichoplax	TRIAD	Trichoplax adhaerens	1	0	1	1	2	1	1	1	1	1	1	0	1	0	1	1	1	0	0	2	1	1	1	1	1	2	1	0	0	1	1	1	1	0	1
Metazoa — Nematoda	ONCVO	Onchocerca volvulus	1	1	1	1	1	1	1	1	1	1	1	1	1	1	1	1	1	1	1	1	1	1	1	1	1	2	0	1	0	1	0	1	1	0	1
	TRISP	Trichinella spiralis	1	1	1	1	1	1	1	1	1	0	0	2	2	1	1	1	1	0	1	2	0	1	0	2	1	2	1	1	0	1	0	0	1	0	0
	PRIPA	Pristionchus pacificus	1	0	3	1	1	1	2	1	1	1	1	0	1	1	1	1	1	0	0	4	1	1	0	1	0	3	1	1	0	0	0	1	0	0	1
	LOALO	Loa loa	1	1	1	1	1	1	1	1	1	1	1	1	1	1	1	1	1	1	1	1	1	1	1	1	0	2	0	1	1	1	0	1	1	0	1
	TRITR	Trichuris trichiura	1	1	1	1	1	1	1	1	1	1	0	1	1	1	1	1	1	0	1	1	0	1	1	1	1	2	1	1	1	1	0	0	1	0	0
	CAEEL	Caenorhabditis elegans	1	0	1	1	1	1	1	1	1	1	2	1	1	0	1	1	1	1	1	4	1	1	1	1	1	2	0	1	0	1	0	1	1	0	1
Metazoa — Arthropoda	PEDHC	Pediculus humanus subsp. corporis	1	1	1	1	1	3	1	1	1	1	1	0	1	1	1	1	1	1	1	2	1	1	1	1	1	2	1	1	1	3	1	1	2	0	1
	APIME	Apis mellifera	1	0	1	0	1	1	1	1	1	1	1	1	2	0	1	1	1	1	1	2	1	1	1	1	1	2	1	1	1	4	1	1	1	0	1
	DROME	Drosophila melanogaster	1	0	1	1	1	1	1	1	2	1	1	1	1	1	1	1	1	1	1	3	1	2	1	1	1	2	1	1	1	3	0	1	1	0	2
	BOMMO	Bombyx mori	1	1	1	1	1	1	1	1	1	1	1	1	1	1	1	1	0	1	1	3	1	1	1	1	0	2	0	1	1	3	2	1	1	0	0
	CULQU	Culex quinquefasciatus	1	1	1	1	1	2	1	1	1	1	1	1	1	1	1	1	0	0	1	2	1	1	1	1	0	3	1	1	1	4	1	1	1	0	0
	SOLIN	Solenopsis invicta	1	0	1	0	1	1	0	1	0	1	1	1	1	0	1	1	0	0	1	2	1	0	0	1	0	2	1	0	0	1	0	1	1	0	0
	DENPD	Dendroctonus ponderosae	1	1	1	1	1	1	1	1	1	1	0	0	1	1	1	1	2	1	1	6	1	1	0	1	0	2	0	1	1	3	0	0	2	0	1
	NASVI	Nasonia vitripennis	0	0	1	1	1	1	1	1	1	1	1	1	1	0	1	1	1	1	1	3	1	2	1	1	1	2	1	1	1	4	0	1	1	0	1
	IXOSC	Ixodes scapularis	2	0	2	1	1	0	1	1	1	1	1	1	0	1	1	1	1	1	1	1	1	2	0	1	0	1	0	1	0	3	2	0	1	0	1
Metazoa — Echinodermata	STRPU	Strongylocentrotus purpuratus	4	0	1	2	1	1	1	1	1	1	1	1	2	1	2	1	0	0	0	3	1	1	0	1	0	2	2	1	1	1	3	1	2	0	2
Metazoa — Porifera	AMPQE	Amphimedon queenslandica	2	1	1	1	1	1	1	1	1	1	1	1	1	1	1	1	2	0	1	5	2	1	2	1	1	2	1	1	0	1	2	0	1	0	1
Metazoa — Cnidaria	THEKT	Thelohanellus kitauei	0	0	0	0	1	1	1	1	0	1	1	0	1	0	1	1	0	0	1	1	1	0	0	1	0	1	0	0	0	0	0	0	1	0	0
	NEMVE	Nematostella vectensis	1	0	1	1	1	1	1	1	1	1	1	1	2	1	1	1	0	0	1	3	1	3	1	1	1	2	1	0	0	1	5	1	2	0	0
Metazoa — Mollusca	LOTGI	Lottia gigantea	1	0	1	1	1	1	1	1	1	1	1	1	1	0	1	1	1	1	1	2	1	1	1	1	1	2	1	1	1	1	1	1	1	0	0
	CRAGI	Crassostrea gigas	1	1	1	1	1	1	1	1	1	1	1	0	1	1	1	1	0	1	1	4	1	2	1	1	1	1	0	1	1	2	1	0	1	0	1
Metazoa — Chordata	CIOIN	Ciona intestinalis	1	0	1	1	1	2	1	1	1	1	1	1	1	1	1	1	1	1	1	1	1	1	1	0	1	2	1	1	1	1	0	1	1	0	1
	BRAFL	Branchiostoma floridae	1	0	1	1	1	1	0	1	2	1	1	0	1	1	1	1	1	0	1	2	1	2	2	1	0	2	1	1	0	1	0	1	1	0	1
	OIKDI	Oikopleura dioica	1	0	1	2	1	1	1	1	1	1	0	1	1	1	3	1	2	0	1	1	1	1	1	1	0	4	1	0	1	1	0	1	1	0	0
	DANRE	Danio rerio	1	1	1	1	3	4	3	1	1	2	4	3	3	2	3	3	5	3	3	6	2	6	5	1	3	8	3	2	2	6	3	4	4	2	3
	HETGA	Heterocephalus glaber	2	2	1	1	1	5	3	5	1	1	2	2	2	1	2	2	3	2	2	13	2	3	2	2	1	4	2	2	2	3	1	2	1	1	2
	LEPOC	Lepisosteus oculatus	1	2	2	1	1	2	3	2	1	1	2	2	4	2	3	3	5	2	4	5	2	5	4	1	1	6	2	5	1	5	2	4	3	1	4
	TETNG	Tetraodon nigroviridis	2	1	2	1	2	1	3	1	1	2	2	4	2	3	3	3	9	2	5	3	3	7	5	2	2	9	2	1	3	8	3	5	4	4	2
	ORYLA	Oryzias latipes	2	1	1	1	2	3	2	2	1	2	2	3	2	1	2	3	6	2	2	3	3	5	4	1	1	5	3	1	2	7	3	4	2	2	3
	ASTMX	Astyanax mexicanus	2	2	1	1	3	2	3	2	1	3	4	4	1	2	2	2	4	1	3	6	3	5	7	1	3	6	2	2	2	6	3	3	4	2	2
	ORENI	Oreochromis niloticus	2	1	1	1	2	3	3	1	2	2	2	4	3	2	2	3	5	2	3	3	3	5	5	1	3	7	3	1	2	6	3	3	4	2	3
	GASAC	Gasterosteus aculeatus	2	1	1	2	3	2	7	2	1	2	1	3	2	1	2	3	5	2	4	5	3	6	5	2	2	7	2	2	2	10	4	3	3	2	3
	CHEMY	Chelonia mydas	2	1	1	1	2	1	1	1	0	1	0	1	2	1	1	1	2	0	1	1	1	2	0	1	1	5	1	1	1	3	2	1	2	1	2
	ANOCA	Anolis carolinensis	2	0	1	1	1	2	1	1	1	1	2	2	2	2	2	2	1	1	2	2	2	1	3	2	2	5	1	2	2	2	2	1	2	1	2
	ANAPL	Anas platyrhynchos	1	1	2	1	1	2	2	1	1	1	2	2	2	2	2	2	2	1	2	1	2	3	1	2	1	3	1	2	1	3	2	2	2	1	2
	FICAL	Ficedula albicollis	1	1	1	0	1	2	2	1	1	1	2	2	2	2	2	2	2	1	2	1	2	3	2	1	1	3	1	2	1	3	2	2	2	1	2
	XENTR	Xenopus tropicalis	2	1	1	1	1	1	2	1	1	1	2	2	2	2	2	2	3	1	2	2	1	3	3	2	2	4	1	2	2	4	2	2	1	1	2
	CHICK	Gallus gallus	1	1	1	1	1	2	2	2	1	1	2	2	2	3	2	2	2	1	2	1	2	3	2	2	1	2	1	1	1	2	2	2	2	1	2
	CRIGR	Cricetulus griseus	2	1	2	1	5	2	3	1	2	1	1	2	1	1	2	1	3	0	2	4	1	3	2	1	0	4	2	2	2	2	1	1	1	0	1
	MOUSE	Mus musculus	2	1	1	1	1	2	2	1	1	1	3	2	2	1	2	1	3	2	2	1	2	3	3	2	2	4	2	2	2	4	1	2	1	1	2
	HUMAN	Homo sapiens	2	1	1	1	1	3	2	1	1	2	2	2	2	1	2	2	3	2	2	1	2	3	3	2	2	4	2	4	2	4	1	2	1	1	2

## Sheet: S4 Suppl.Table
S4 Supplementary Table. Proteins that possess domain combinations found in FCHo, Eps15 and ITSN proteins as well as SNX9
			Proteins (UniProt ID) with domain combinations typical for components of the FEI complex and SNX9
Taxonomic groups	Mnemonic organism UniProt ID	Species name	EH-EH-EH-CCR	EH-EH-CCR	EH-CCR	SH3-SH3	SH3-DH	DH-PH	DH-PH-C2	FCHO	MHD	FCH-MHD	PX-BAR	SH3-PX-BAR
Euglenozoa	LEIDO	Leishmania donovani				E9BS77					E9BU27, E9BCX7, E9BR40, E9BFW2		E9BSB7
	LEIIN	Leishmania infantum				A4IBA4					A4IA35, A4HX15, A4ID91, A4HZY5		A4IBF2
	LEIMA	Leishmania major				E9AF28					Q4QBN3, Q4Q1B6, Q4Q2T6, Q4QEP9		E9B6C2
	LEIME	Leishmania mexicana				E9B684					E9AT81, E9AVU6, E9B550, E9AQS9		E9AF66
	TRYBB	Trypanosoma brucei									Q583J1, Q57UJ7, Q57YR2, Q57YC8		Q38D86
	TRYCR	Trypanosoma cruzi				K4EAX6					K4E3M2, K4E6C8, K4DZU3, K4E9F9, K4DTH4		K4EAF4
	TRYCC	Trypanosoma cruzi Brener				Q4DST6					Q4DZV1, Q4DPV5, Q4DVC7, Q4DFQ1, Q4DQU4		Q4DS34, Q4D6U6
Excavata	GIAIN	Giardia intestinalis									V6TUM0, V6U086
	NAEGR	Naegleria gruberi strain NEG-M		D2V7Y1		D2VFI2, D2VK94, D2VUF9	D2VEP1, D2VFQ4, D2VEC7, D2W0R9	D2V205, D2VHP8, D2VEN0			D2VKB5, D2V3X3, D2VE64, D2VV63, D2V8N2, D2V2G6, D2VX87		D2VCX2
	TRIVA	Trichomonas vaginalis G3									A2E7H3, A2FRM4, A2F2A4, A2ELC6, A2DJF7, A2ER69, A2FR45, A2EXI9, A2G8G2, A2E9B8, A2DA54, A2EHB1, A2DPT4
Chromista (Alveolata & Heterokonta)	BABBO	Babesia bovis		A7AV00							S6BGW1, S6BN98, A7AS30, A7AS46, A7AUL5, A7AT94
	CRYMR	Cryptosporidium muris		B6ADX7						B6A9L2	B6AFV0, B6ABT2, B6AAS8		B6ACM6
	EIMAC	Eimeria acervulina		U6GI03							U6GD95, U6GL60, U6GIA7, U6GX84
	NEOCA	Neospora caninum		F0VLJ9							F0VBZ3, F0V7R9, F0VJK1, F0V8I8, F0VHY3
	TOXGO	Toxoplasma gondii		V4ZBV5							Q8MTC0, B9QKM4, V4YPF1, B6KJH0, V4ZWX1
	GRENI	Gregarina niphandrodes									A0A023B909, A0A023BBU0
	PLAVI	Plasmodium vivax		A5KE40							A5JZA5, A5K507, A5JZZ1, A5K4K8, A5K403
	THEAN	Theileria annulata		Q4UFR6							Q4UEZ8, Q4UHJ2, Q4UHP8, Q4U9X7
	PARTE	Paramecium tetraurelia		A0BGH9, A0DF14, A0EH26, A0DN25, A0D1A3, A0EII5, A0E8S4, A0DDW4						A0DK18, A0DEP8, A0BXH1, A0C836, A0DZU2	A0E9W6, A0D5T2, A0ECL0, A0CS57, A0EFE7, A0BJZ5, A0BNB7, A0E8M5, A0DDR6		A0C177, A0EBU1, A0DQE9
	TETTS	Tetrahymena thermophila								I7M1W7, I7M6J9, I7M4N2	Q24HW4, I7MI48, Q22V00, I7MMG9, Q22B93, I7MH42		A4VDE5, I7M2G7
	ICHMU	Ichthyophthirius multifiliis									G0R031, G0QU18, G0QRZ3, G0R0Q1, G0QW14, G0QR96, G0R226
	PERM5	Perkinsus marinus		C5KYC5, C5LL87						C5L4E5, C5KGE9	C5KP26, C5L9Y3, C5LGP0, C5M112, C5KNR7, C5LZR0, C5K822, C5K821, C5LI20
	AURAN	Aureococcus anophagefferens						F0Y7M5			F0Y376, F0YKX1, F0YMC8, F0YG49, F0YHG2, F0YHF4		F0YAT7
	ECTSI	Ectocarpus siliculosus		D8LF73	D7G6C5	D8LRI4	D7FJI7	D7FSM5, D7FPX5, D7FJI7, D8LKY8			D8LJR2, D7G727, D8LRL7, D7FLA6, D7FNI3, D7FGR2		D7FWD5, D8LM83
	BLAHO	Blastocystis hominis		D8LYG3, D8M9X6	D8M2X5, D8M666, D8M9E8	D8M002, D8M291					D8LVT0, D8M150, D8LUV3, D8M992, D8MAW3, D8M512, D8M082, D8M9E9, D8LVG9, D8LXH8		D8LXA4, D8M2P5, D8M9E8
	PHATC	Phaeodactylum tricornutum		B7FRA9							B7FX21, B7FX50, B7GAY9, B7FTD4, B7FSR7, B7FQF9, B7FSB1		B7FY79
	THAPS	Thalassiosira pseudonana			K0RZ14						B8BW02, B8BXI4, B8CCW2, B8C4G9, B8BS51, B8BV63, B5YM56		B8BY62, B8C5U8, B8C4Z2
	HYAAE	Hyaloperonospora arabidopsidis		M4B9Y8				M4BAX7		M4B6Z1	M4B9Q7, M4BDM8, M4B9Q9, M4BP07, M4B7F0		M4B2G0, M4BPB5, M4BDI5
	PYTUL	Pythium ultimum						K3X630		K3WMP0	K3WJ00, K3WKR4, K3X9E5, K3WC93, K3WED7		K3WL75, K3WUP1, K3W5H6, K3WEG7
	PHYRM	Phytophthora ramorum		H3HAR9				H3HD08		H3HBN7	H3G935, H3G8V8, H3G9G0, H3GQ96, H3G7T8		H3GU33, H3HCU0, H3GQ79
Plantae	CHLRE	Chlamydomonas reinhardtii									A8I901, A8JA80, A8HXA2		A8JEK2, A8J216, A8IHP9
	CHLVA	Chlorella variabilis		E1ZKI7							E1Z611, E1Z6P3, E1ZSN8, E1ZF75		E1ZGD5, E1Z8I8
	VOLCA	Volvox carteri		D8TLT6		D8U701					D8TZS1, D8TJ47, D8THZ3, D8U2K3		D8UB11, D8TU89, D8UIV1
	OSTLU	Ostreococcus lucimarinus		A4RXM9	A4S3W2						A4S949, A4S191, A4RV57, A4RSV2, A4S8K1		A4RTQ6, A4RWV8, A4S7Q2, A4S3R1
	ARATH	Arabidopsis thaliana		Q9LM78, F4HY33, F4HY32, Q9XI16	Q94CF0, Q9LTR4						Q9SAC9, Q93Y22, O22715, O23140, F4I562, Q9SB50, Q8W0Z6, Q9FKM4		Q9FG38, Q8L5Z7, B9DFS6
	VITVI	Vitis vinifera		F6I0R5, F6I6U0	D7T831, A5AJ54, A5AMA5, A5BGE1						F6GXG7, D7T6N6, D7TU01, A5BF65, D7SYS4, D7T9L8, D7UA59		F6HCA1, D7TJA3, F6GUI4
	ORYSA	Oryza sativa		Q5Z7N1, Q10S92	Q653F5						Q0DJA0, P49661, Q0J649, Q6Z0T9, Q65XN2, Q7XI39, Q6ZGX8, Q5N9S2, Q6AV18, Q2QPI3		Q5W6R5, Q5QLT5, Q5N7G9
	SOYBN	Glycine max		I1JST8, I1M635, I1JST7, I1K7B7	K7KBT7, I1MFL9, I1KNI2, I1MR19						K7KGJ8, K7LJF6, I1MVE9, I1JT85, I1LH12, K7N2B4, I1KXB9, K7M7S7, I1MRB2, I1LF06		C6TEZ3, K7K9Q0, I1JHH9, K7M845, K7M540, I1JID1
Amoebozoa	DICDI	Dictyostelium discoideum	Q54KI4			Q75JD4, Q86HT7, Q54F41, Q54DN5	Q54DW4	Q55E26, Q1ZXH8, Q54C71, Q9TW28, Q1ZXD6, Q54NG0, Q55DL8, Q54BY9, Q54DW4, Q54SR5, Q86HN1, Q54YP1, Q54G10, Q54MM3, Q55G61, Q54BV5, Q1ZXN6, Q550V3, Q54DW7, Q54F88, Q54C56, Q54ND2, Q54VX2		Q55CK2, Q54GD0, Q54QF4, Q55DK5, Q75JD4, Q555L8	Q54HS9, P54672, Q9GPF1, Q9GPF0, Q55EZ6, Q54NP5		Q86IF6
	POLPA	Polysphondylium pallidum								D3B1Q9, D3BIJ4, D3BP79, D3AWV8, D3BV17, D3AY24, D3BSP7	D3B3K7, D3BB75, D3BTM5, D3AZR5, D3BEH8, D3BNT2, D3BUE1		D3B0G4
	ENTDS	Entamoeba dispar		B0EQI0	B0EFG4, B0E5N1, B0EL68, B0E825		B0EM18, B0ECR9, B0EF14, B0E6E3, B0E6M5, B0E8K5, B0EP00, B0EDG2, B0ELZ9, B0EPZ4, B0END7, B0E7K7, B0E759, B0EJ95, B0E9R7, B0EQ61, B0ETV5			B0ESX6	B0EHB2, B0EMG2, B0E972, B0EH64, B0ECU4, B0ET72, B0EFM5, B0E621
Apusozoa	THETR	Thecamonas trahens		AMSG_01855T0,		AMSG_00113T0, AMSG_00393T0, AMSG_00649T0, AMSG_03823T0, AMSG_05242T0, AMSG_05379T0, AMSG_05403T0, AMSG_05680T0, AMSG_05988T0, AMSG_06464T0, AMSG_07795T0, AMSG_08951T0, AMSG_09383T0, AMSG_09571T0, AMSG_09784T0, AMSG_12018T0, AMSG_12063T0	AMSG_04398T0, AMSG_05680T0	AMSG_01043T0, AMSG_02123T0, AMSG_02392T0, AMSG_03992T0, AMSG_03992T0, AMSG_04894T0, AMSG_04932T0, AMSG_05374T0, AMSG_05506T0, AMSG_06510T0, AMSG_07011T0, AMSG_07266T0		AMSG_00929T0, AMSG_03456T0, AMSG_08560T0, AMSG_09951T0, AMSG_10455T0	AMSG_01042T0, AMSG_01419T0, AMSG_01622T0, AMSG_05480T0, AMSG_06937T0,		AMSG_01239T0, AMSG_01549T0, AMSG_02091T0, AMSG_03739T0, AMSG_07523T0, AMSG_09440T0	AMSG_00769T0, AMSG_07780T0, AMSG_08992T0
Nucleariidae	FONAL	Fonticula alba		H696_01266T2, H696_04301T1		H696_00204T0, H696_01266T0, H696_03309T0, H696_05732T0	H696_01266T0, H696_02277T0	H696_01763T0, H696_03183T0, H696_03953T0, H696_04131T0, H696_05166T0	H696_01266T2	H696_00204T0, H696_01643T0, H696_01678T0, H696_04547T0, H696_05732T0	H696_01580T0, H696_02294T0, H696_02361T0, H696_04259T0, H696_04869T0		H696_01269T0, H696_01476T0, H696_03138T0, H696_03745T0, H696_05347T0,
Fungi	BATDJ	Batrachochytrium dendrobatidis	F4P991	F4P726	F4P6W7	F4PDW4, F4P726, F4P4K1, F4NYN2, F4P098, F4PE52	F4P726, F4P4K1	F4P529, F4P838, F4NTR2, F4PBC0, F4P650, F4PBC1	F4P726	F4NTL7, F4P3D9, F4PCY6, F4P098, F4P6T8	F4NRE3, F4P6S0, F4PD48, F4P6R7, F4P6T8	F4P6T8	F4P879, F4P4I3, F4NZ96	F4NS43
	SPIPN	Spizellomyces punctatus	SPPG_07932T0	SPPG_07456T0	SPPG_01869T0	SPPG_00739T0, SPPG_03349T0, SPPG_04085T0, SPPG_06995T0, SPPG_07235T0, SPPG_07456T0	SPPG_00363T0, SPPG_03349T0, SPPG_07456T0, SPPG_07697T0	SPPG_00363T0, SPPG_03330T0, SPPG_05256T0, SPPG_06473T0, SPPG_06701T0, SPPG_07456T0, SPPG_07697T0, SPPG_08691T0	SPPG_07456T0	SPPG_01214T0, SPPG_01531T0, SPPG_02529T0, SPPG_03141T0, SPPG_04085T0, SPPG_04421T0, SPPG_04825T0, SPPG_05443T0, SPPG_06623T0, SPPG_07235T0, SPPG_06558T0	SPPG_01986T0, SPPG_06879T0, SPPG_08102T0, SPPG_08897T0, SPPG_06558T0	SPPG_06558T0	SPPG_01594T0, SPPG_06676T0, SPPG_07001T0, SPPG_08941T0	SPPG_06616T0
	ALLMA	Allomyces macrogynus		AMAG_00250T0, AMAG_06250T0, AMAG_10808T0, AMAG_12027T0, AMAG_13355T0, AMAG_13607T0, AMAG_17749T0	AMAG_09020T0, AMAG_11778T0, AMAG_18424T0	AMAG_00250T0, AMAG_00650T0, AMAG_02161T0, AMAG_02340T0, AMAG_04203T0, AMAG_04389T0, AMAG_05397T0, AMAG_06789T0, AMAG_10808T0, AMAG_13403T0, AMAG_13655T0, AMAG_16220T0, AMAG_17717T0, AMAG_17749T0, AMAG_18424T0, AMAG_19856T0	AMAG_00250T0, AMAG_10808T0	AMAG_00250T0, AMAG_03358T0, AMAG_04705T0, AMAG_08769T0, AMAG_10192T0, AMAG_10808T0, AMAG_12264T0	AMAG_00250T0, AMAG_10808T0	AMAG_04389T0, AMAG_07605T0	AMAG_08539T0, AMAG_08741T0, AMAG_09949T0, AMAG_10149T0, AMAG_13241T0, AMAG_13444T0, AMAG_16896T0		AMAG_00645T0, AMAG_01615T0, AMAG_02156T0, AMAG_04110T0, AMAG_06610T0, AMAG_11177T0, AMAG_12762T0, AMAG_14038T0, AMAG_17135T0
	MORVE	Mortierella verticillata	MVEG_06047T0	MVEG_07634T0, MVEG_02692T0	MVEG_09801T0	MVEG_00513T0, MVEG_01498T0, MVEG_02833T0, MVEG_03360T0, MVEG_03772T0, MVEG_06434T0, MVEG_07634T0, MVEG_08735T0, MVEG_09692T0, MVEG_09801T0	MVEG_09801T0	MVEG_00155T0, MVEG_02029T0, MVEG_05448T0, MVEG_09801T0	MVEG_09801T0	MVEG_04396T0, MVEG_06318T0, MVEG_07903T0, MVEG_09692T0, MVEG_06226T0	MVEG_02238T0, MVEG_02279T0, MVEG_03630T0, MVEG_11834T0, MVEG_06226T0	MVEG_06226T0	MVEG_01073T0, MVEG_01497T0, MVEG_03118T0, MVEG_06567T0, MVEG_07124T0, MVEG_08780T0	MVEG_10612T0
	MUCC1	Mucor circinelloides	S2IUU3, S2JQ00, S2K7D4, S2JV08	S2K1C6, S2JI41, S2JVA0		S2J9B5, S2JG55, S2JXI2, S2J8D6, S2K1C6, S2JHB3, S2KI04, S2K6D1, S2JJQ5, S2JWE0	S2JJQ5	S2JP27, S2JSL7, S2J556, S2JL82, S2JP32, S2JJT5, S2JB96, S2JK55, S2JJQ5, S2JHW8		S2JFV6, S2J9B5, S2JQR8, S2K183, S2K6W8, S2KD34, S2J9F3, S2JU14, S2J3H9, S2K219, S2IVY5	S2K5A5, S2K529, S2JRW2, S2K4B6, S2JTT9, S2K8W7, S2IVY5	S2IVY5	S2IWD4, S2JIL2, S2J1Y9, S2JS02, S2JRL8, S2JJ08, S2JB57, S2KAP8, S2JQA3, S2JJG7
	RHI09	Rhizopus delemar	I1C218, I1BZ69, I1BIL9	I1BXE7, I1BU19, I1CVN0, I1CFE4	I1CM40	I1C2H9, I1BGY4, I1BZ08, I1CTX7, I1C6T4, I1BN01, I1CA83, I1BGY0, I1BZI2	I1BGY0	I1BRZ7, I1BGY0, I1BWV5, I1BPS0, I1CT46, I1BUD6, I1BQA0		I1C2H9, I1BVI5, I1CG58, I1CVD7, I1CAQ0, I1BXK7, I1BQJ2, I1C1H9, I1CAB8	I1CF94, I1C5X1, I1CQ99, I1CMP8, I1CAB8	I1CAB8	I1CND3, I1CB59, I1BZD1, I1CHY1, I1BXX8, I1BXD4, I1CEL2
	CANDC	Candida dubliniensis	B9W9F5	B9WB21, B9WDB1		B9WFY9, B9WDC0, B9WFK3, B9WAL0		B9WHC4		B9WFB1, B9WDC0, B9WMF4, B9W812, B9WMC1	B9WC70, B9WHF3, B9WIC8, B9WAA5, B9WI82, B9WFB6	B9WFB6	B9WG59, B9WF23, B9WJI3, B9WAI1, B9WAH7
	PYROM	Pyronema omphalodes	U4LCR1	U4LIZ8, U4KUS8		U4KVK6, U4LT40, U4L8J7, U4L1K7		U4L6F4		U4KVK6, U4LCG9, U4LMX3, U4KY04, U4KVW6	U4L8E4, U4LVR1, U4LPU0, U4KVW6	U4KVW6	U4LXM5, U4LDR1, U4LEK3, U4KUX6
	YEAST	Saccharomyces cerevisiae	P34216	P32521, P39013		P29366, P38822, P32790		P11433, Q06412		P38822, Q05080, P38339, P43556, P25623	Q00776, Q99186, P38153, P38700, P43621, P25623	P25623	Q07528, P40959, Q04053, P47057, Q92331
	USTMA	Ustilago maydis	Q4P2Y0		Q4P1K0	Q4P3H6, Q4P1K0, Q4P3H3, Q4PGC0, Q4P2F2	Q4P1K0	Q4P1K0, Q4PFT1, Q4PBU5, Q4PET5, Q4PBU1, Q8NJX4		Q4P5N1, Q4PGC0, Q4PI95, Q4PC05	Q4P8S9, Q4P2F1, Q4P9R9, Q4PBN7, Q4PC05	Q4PC05	Q4PHC3, Q4P5T1, Q4P3M6, Q4P7J3	Q4PBG5
Choanozoa	SALR5	Salpingoeca rosetta		F2UQF6		F2TY82, F2TX32, F2U0Y0, F2UAV1, F2U417, F2UAC8, F2UFF1, F2UDL6, F2U2D5, F2UGA9, F2U6C7, F2U6Y6, F2UM86, F2UBH1, F2TWQ7, F2TW13, F2U6L5, F2U4R8	F2U0Y0, F2TXL5, F2TW13	F2UPM3, F2TZA3, F2U0Y0, F2UA24, F2UD19, F2U0C8, F2UQY6		F2U421, F2U5S7, F2UMK1, F2TZY9, F2U671, F2TXH8, F2TZD3, F2UAK3, F2U631, F2TY17, F2UNM1	F2U5C3, F2UQM5, F2UL51, F2UM05, F2TZJ0, F2TVW0, F2TZE4		F2UQL0, F2U1B0, F2TZ52, F2UG02, F2U7H1	F2UKK3
	MONBE	Monosiga brevicollis	A9VC89	A9V2S1		A9V760, A9V757, A9VDQ3, A9UV77, A9V7E3, A9V9A2, A9UUC6, A9V2F0, A9V064, A9UZF3, A9UY26, A9UR23, A9VB82, A9UQH0	A9UR12, A9UY26	A9UR08, A9UUC7, A9V0E8, A9V7Y1		A9V2L9, A9V5R3, A9UTF4, A9V8Y8, A9V2Q3	A9V9L3, A9UZ38, A9UTZ3, A9UYP4, A9VD16		A9VBF0, A9UXR8, A9VDE4, A9V4C5	A9UUI4, A9V636
	CAPO3	Capsaspora owczarzaki	E9CDT5	E9CIT4		E9CIT4, E9CDA6, E9CE42, E9C820, E9CET9, E9BYE1, E9C8Y0, E9CA16, E9C397, E9CAB3, E9C0S2, E9C4I2	E9C8F3, E9CIT4, E9C4L7, E9C0B0, E9CET4, E9BYE1, E9C542	E9C6G1, E9C0R4, E9C6B9, E9CFP9, E9CJG2, E9C555, E9C417, E9CIT4, E9C2T1, E9BWQ0, E9C0B0, E9CET4, S4AAJ3, E9C3V8, E9BY57, E9C6R0, E9C542, E9BZF5, S4ACW6	E9CIT4	E9CBS4, S4AAH1, S4BGL0, E9C7Q1, E9CA16, E9C378, E9BY07, E9C3N6, E9BWU9, E9CGU1, E9BYQ3	E9BYX0, E9C2S1, E9C0H8, E9C8J0, E9C5J1, E9CFZ1, E9BYQ3	E9BYQ3	E9CG03, E9CAX5, E9BZW4, E9C0X8, E9C5C8	E9C630, E9C9X8
	SPHAR	Sphaeroforma arctica	SARC_00196T0	SARC_00928T0		SARC_00928T0, SARC_02167T0, SARC_03078T0, SARC_04258T0	SARC_05513T0	SARC_03436T0		SARC_02812T0, SARC_04258T0, SARC_06060T0, SARC_05294T0	SARC_04015T0, SARC_06094T0, SARC_09831T0, SARC_16064T0, SARC_05294T0	SARC_05294T0	SARC_11134T0
Metazoa	AMPQE	Amphimedon queenslandica	I1G363	(I1FJT9+I1FJT8), I1FYE8		I1GJ99, I1G4I5, I1FRW7, I1F4Q2, I1FJT8, I1G2P7, I1EC71, I1FWV1, I1G911, I1FU39, I1GIY4, I1G9B0, I1G2Q3, I1FWM0, I1GIK3, I1G2P9, I1GCX5, I1EUN2, I1FYS8	I1FJT8, I1FJN4, I1FWM0, I1FRA9	I1G137, I1GHT7, I1FVK2, I1FAR9, I1FBT3, I1G483, I1FPV5, I1GFY3, I1FWS3, I1FRA9, I1FN34, I1G0C4, I1FYA5	I1FJT8, I1F6Z8	I1G3C8, I1FDM8, I1G4H3, I1F8S8, I1GCA3, I1EY77, I1FD75	I1F4A5, I1EIH1+I1EI55, I1FYZ8, I1FYZ5, I1G368, I1EY76, I1G3C4, I1FVL7	(I1EY77+I1EY76)	I1EZ58, I1G4X5, I1FSL0, I1FJZ7, I1GFU6, I1GHD7	I1G4H6, I1GIS2
	CLOSI	Clonorchis sinensis		G7YLV4, G7YMF2	G7YQQ3	H2KNF7, G7YAP2, G7YAN8, G7YLV4, G7Y544	G7YLV4	G7Y7I0, G7YF82, G7Y7U6, G7YS47, H2KVC7	G7Y790	H2KSE3, H2KSY8, G7YJA8	H2KQ90, G7YLK4, G7YNA3, G7Y677, G7YVU3, H2KSY8	H2KSY8	H2KNV6, H2KQH2, G7YM34
	ASCSU	Ascaris suum	F1KWZ5	F1KQL1	U1NH92	F1L4C0, U1MPB8, F1KQJ6, U1NT44, U1NCA8, U1M8D6	F1L015, F1KQ07, F1KZE5, F1KQJ6, U1NCA8, U1NDD8	F1KQ38, F1KTF2, U1M3Z0, F1KQK1, F1KQ07, F1KR45, F1L0L8, F1KZE5, U1MAZ4, F1KRV6, U1MQV6, U1NBU7		F1KSL8, F1KRB7, F1KRT0	F1L4B7, F1KVR7, U1MCI3, F1L508, F1KQR3, F1L483, F1KRT0	F1KRT0	F1L2R3, U1MDS3	F1KW84
	CAEEL	Caenorhabditis elegans	Q9BIF4	Q9U2T9	Q8MYM6	P34258, G5EC32, Q95PW9, Q9N415, Q9U2T9, G5ECK4, Q18204, Q6A573	O01761, G5EEI6, Q21430	O01761, Q45FX5, G5EDC0, Q965J0, C4ALD5, G5EFE1, H2L0P5, Q9N5D3, X5M8V6, G5EER5, X5M8S5		Q19253, G5EF80, Q6AHQ8, Q9U3B8, Q19370, Q9TXS0	P35602, P35603, Q09236, P90761, Q20736, O01755, Q9TXS0	Q9TXS0	N1NVC3, Q9GYJ9, D9PTP5	Q8I4E2
	CRAGI	Crassostrea gigas	K1PN15	K1PKM0, (K1R037+K1RGX4)		K1Q4Z1, K1RGX4, K1RHD6, K1QYQ5, K1RBI4, K1QCJ9, K1QI16, K1QD85, K1QPJ4, K1Q5T9, K1QWQ4	K1RGX4, K1QYQ5, K1REG5, K1R636	K1PST6, K1QRE2, K1QVA2, K1PMS6, K1RA58, K1RR99, K1PP93, K1S4B3, K1RGX4, K1PLH2, K1R8D2, K1QTJ8, K1R8V1, K1QBG2, K1R1R5, K1Q854, K1REG5, K1R636, K1QY29, K1Q4J2, K1RK27	K1RGX4, K1Q4J2	K1Q0J3, K1RG28, K1RIP7, K1PY16, K1RV42	K1PKK7, K1Q2E0, K1QLP5, K1PZU9, K1QQ89, K1Q9Q4, K1RV42	K1RV42	K1QVP1, K1PH26, K1PEW1, K1QQU5, K1Q9D7	K1PNG7
	DROAN	Drosophila ananassae	B3MKL6	B3MU53	B3MNE9	B3MTP6, B3MIE0, B3MM63, B3MT78, B3MIH5, B3MU53, B3M8W8, B3LZS5, B3MBG6	B3MK56, B3M8Y8	B3MD72, B3MN28, B3MDF6, B3MN54, B3M147, B3N136, B3M4Z4, B3MK56, B3M609, B3M5D3, B3MBR4, B3M9K4	B4R720, (D.simulans)	B3M068, B3M917, B3M345, B3M8W8, B3M1M9+B3M1N0	B3MQ12, B3M1M9+B3M1N0, B3MYJ3, B3M2F9, B3MR25, B3MTJ2	B3M1M9+B3M1N0	B3MVG7, B3MPI1	B3MA80
	APIME	Apis mellifera	A0A087ZZE9	A0A088ASN7	A0A088AI19, A0A088A713	A0A088A8A2, A0A088AT86, A0A088ASN7, A0A088AV15, A0A088AFW4, A0A088ANQ0, A0A087ZUG3, A0A088ATW5, A0A088ATC5, A0A088AV13	A0A087ZPL6, A0A088AT86, A0A088ASN7, A0A088AAA7	A0A088AQP6, A0A088APZ7, A0A087ZVG3, A0A088A5E9, A0A088A3H0, A0A087ZPL6, A0A088A5G2, A0A088AH48, A0A088A5W9, A0A088AUV6, A0A088AD66, A0A087ZXW0, A0A088AS45, A0A087ZW76, A0A087ZZ95, A0A088AAA7	A0A088ASN7, A0A088APZ7	A0A087ZYS3, A0A088ATW5, A0A088A2B7, A0A088AC20, A0A088ARQ7, A0A088ACC6, A0A088A7Y6	A0A088A9E6, A0A087ZV20, A0A088A2H6, A0A087ZWA6, A0A088AGY8, A0A088A7Y6	A0A088A7Y6	A0A088AL66, A0A088ATA4, A0A087ZSK6, A0A088A3A8, A0A088AEF3	A0A088A4N4
	CIOIN	Ciona intestinalis		H2XVQ2, F7BA39		F6UW73, F6SH91, H2XSW1, H2XVQ2, H2Y3R6, F7BLB2, F6UHP1, F7BKQ3, F6Z8I7, F6UT38	F6Q643, H2XVQ2, F7BLG0	F6Q643, F7B7X5, H2XS38, F6WCA3, F7ATH6, F6SSR3, F6SFH4, F6U465, H2XVQ2, F6Y0R8, F6TBV6, H2XSU2, Q1RPY9, F7BLG0	F6U465, H2XVQ2	H2XLJ6, F6PKW3, F6VH85, F6TSN4, F6Q909, F6RST4, F7BGY7, F6UT38, F6V4B3	F6UIE4, H2XYJ2, F6VEU9, F6PHJ3, F6QY24, F6V4B3	F6V4B3	F6YGR5, F7AP23, F6USY8, H2XQC1, F6U6A2	F6X3V2
	ORENI	Oreochromis niloticus	I3KQJ6, I3J0V1, I3JLD0	I3IZE6, I3IVP2, I3KKD0, I3J504, I3JE34		I3J916, I3JBV6, I3IV10, I3J4S6, I3KUY3, I3K0D6, I3K0M8, I3J917, I3JH37, I3IZE6, I3KHJ3, I3JVA1, I3JVU5, I3JUU7, I3JET6, I3IVP3, I3JQS6, I3JGX8, I3J7D6, I3JSD6, I3IV77, I3K9S8, I3K4I8, I3JBC3, I3JNY8, I3KKC9, I3J203, I3KH91, I3JY46, I3K6N8, I3KH90	I3IZE6, I3KHJ3, I3K9I8, I3IVP3, I3KLV7, I3KLL4, I3KR51, I3K9L5, I3JJG9, I3JTD5, I3J3D6, I3KKC9, I3KD96	I3J139, I3JVV4, I3K9K1, I3KTH1, I3JPI4, I3KDB3, I3JUD3, I3J0U8, I3KQN2, I3IZE6, I3JZ59, I3K5N6, I3KKP2, I3K1R9, I3KV20, I3K9I8, I3J9A4, I3K2B1, I3IVP3, I3JFZ9, I3KLV7, I3KS77, I3JGV6, I3K4Y3, I3KBI9, I3IWQ0, I3JAS5, I3KG26, I3JYX2, I3J6J0, I3KRH0, I3J3H8, I3IZU2, I3J0C8, I3KLL4, I3KIC1, I3K380, I3J4G7, I3KSR5, I3J5G9, I3J8A2, I3JZU7, I3K9T3, I3KA50, I3JST4, I3JVW2, I3KR51, I3JP96, I3KWZ2, I3K9L5,…	I3IZE6, I3IVP2, I3KKC9, I3KG26, I3J7G5, I3IZU2, , I3KRZ6	I3KU27, I3JQH2, I3JZ04, I3KT35, I3K0D6, I3JL11, I3IZH2, I3KNG0, I3J795, I3JRE4, I3J8L9, I3JZP5, I3K491, I3KBS5, I3KRZ9, I3JTX9, I3KVH5, I3J2R3, I3JNH7, I3JW40, I3IWI3, I3JTF2, I3KJW8, I3K6N8, I3IUI3, I3KDI1, I3K1V2, I3JYV6, I3JUS6	I3KNR2, I3KQJ3, I3KFP4, I3JU31, I3KWA2, I3JTC7, I3JW28, I3KBW1, I3JQJ1, I3JUL1, I3K8U4, I3KQM1, I3JYV6, I3JUS6	I3JYV6, I3JUS6	I3JEE8, I3JM88, I3J8N9, I3J8F5, I3JUP8, I3JYE0, I3IYH0, I3K8B8, I3K4V5, I3K1X7	I3K9Z1, I3K7B3, I3K4Y4, I3KSL3, I3J8F2
	XENTR	Xenopus tropicalis	B2GUP4, F7E426	F7A9Y5, F6PVL3	F6TKI3, F6YNR9	Q66IL5, Q66K98, F6V5B1, F6VLM6, F6PQL8, F6WGI8, F7EA33, F6ZID7, F7DID5, F7A9Y5, F7AP59, F6PVL3, F6TRA3, F6YKG4, F6VII4, F6UZJ8, F7DSL3, F7CI92, F6RX14, F7AEM2, F6YCU2, F7BAP0, F6PHP3, F6WPP7, F6TM25	F7BWF4, F7CU97, F6XRN6, F7A9Y5, F6PVL3, F6TRA3, F6WF77, L7N3F2, F7A9Y5?	A4II46, B3DLU2, F6X933, F6THM7, F6XIM6, F6XS22, F6UML0, F6QL87, F7EU13, F6X840, F7AXZ1, F6SRG9, F7BWF4, F7EBQ3, F7BMA3, F7EVR7, F7EIG6, F6XJJ3, F6RJU7, F7EL83, F6QVE2, F6XRN6, F7E5L7, F6X8C0, F6SGA8, F7DQQ6, F6URE8, F6SSP5, F6PVL3, F6VBH4, F7CLC8, F6V9G3, F7E9P4, F6VXC4, F6WF77, F6ZNB9, F6WYT6, F6YSS4, F6WIS0, F7AAU5, F6VK79, F6ZNM0, F6XSC8, F7DQD7, F7CBC5, F6US26, F6RNH6, F6W8H3, F6ZCG9, L7N3F2,…	A4II46, B3DLU2, F6PVL3, F7A9Y5	Q6GUF4, F7AHT8, F6PQL8, F6WGI8, F7EEN8, F6W9X8, F7C7A1, F6YAF0, F6YFH6, F7C377, F6WFN4, F7B083, F6RPL0, F7DVW2, F6PLI5, F6ZEP1, F6TB50	Q6P856, B7ZU99, Q28IJ4, Q28E96, F6TJ46, F6VI42, F7CR11, F6VP63, F6QSF3, F7E9M9, F7CFZ2, F7BQT1, F6UIY2	(F6QSF3+F6ZEP1), F7CR11	Q28E02, Q6P845, Q28IA9, F7B322, F6Z159, F6VUW9, F6TTI7	Q28GP7, F7AT30, F6WL66
	ANOCA	Anolis carolinensis	G1KGR7, (H9G5V7+H9GVR4)	G1KDG5, G1KP67, H9G9S6, G1KL98		H9GKV9, H9GQQ8, G1KMG7, H9GIX7, G1KQX3, G1KA47, G1KK46, G1KA03, G1KLF3, G1KDC2, G1KWU5, H9GLY4, G1KCK3, H9GMR4, G1KDG5, H9G5Y6, G1KNU6, G1KP67, G1KBC4, H9GH32, H9GKD9	G1KDA8, G1KK83, G1KF97, H9GFB2, G1KCK3, G1KDG5, G1KBR5, G1KP67, H9GIF6	G1KVI5, G1KDA8, G1KKK6, H9GMJ3, H9GMJ9, H9GLK6, G1KFV7, H9G7D5, G1KK83, G1KFW1, G1KSB3, G1KFB9, G1KMM8, H9GNJ4, G1KAF6, G1KMA5, G1KGU7, G1KF97, H9G722, G1KN38, H9GFB2, G1KDG5, G1KJ14, G1KIR4, G1KEP2, G1KBR5, G1KP67, H9GLL0, H9G5E6, G1K9D3, G1KSE1, G1KF74, H9GBS5, H9G3K7, H9GSS0, G1KME2, H9GPM7, G1KSK9, G1K9B9, G1KLT5, H9G6D4, H9G582, H9GPE9	H9G722, G1KDG5, G1KP67, XP_008121777	H9G9Z8, H9GLY9, G1KE72, G1KMU9, G1KLF3, H9GHY3, G1KBH9, G1KLY7, G1KRZ9, H9G5Y6, G1KTD9, H9GC27, H9GV57, G1KBN3, G1KRR6, H9GPQ4, G1KJ27	G1KPS7, G1KTX5, H9GGH8, H9G444, H9GIL8, H9GC48, G1KRV8, H9GHD4, H9GEM1, H9GJ23, H9GEI4, G1KJ27	G1KJ27, H9GPQ4	R4GB33, H9G7P7, H9GEQ0, H9GC37, G1KAW0, G1KTU9, G1KPK8, G1K8N3	G1KR67, H9G8G1, G1KDL4
	CHICK	Gallus gallus	F1NLF0, F1P2G2	E1BUQ4, F1NI15, E1BVT9	F1P569	Q07883, Q8QFX1, A3R0S3, Q5ZMQ7, E1BSP7, F1P108, R4GI39, E1BQF3, F1NG51, F1P4Q4, F1NYR2, E1BUQ4, F1NIH3, E1BVT9, F1NF39, E1C207, F1NAW2, E1C692, E1BW77, F1P4A6, E1C4J9, E1C8Q6, F1NPB0, F1N8H5, F1NSX5, E1BXR0, F1NW14, F1NUH3, F1NHY2	E1BSN8, F1NPK0, E1C9C1, E1BUQ4, E1BVT9, F1NVB0, E1BQV1, F1NEF5, F1NPT5, E1C8Q6	Q5ZJM0, E1BT53, E1BWQ1, F1NBE4, F1NMA4, H9KZZ5, E1BQT7, E1C246, E1BSN8, E1C0M5, F1P409, F1NPK0, F1NG51, F1NRN1, E1C9C1, F1NHV7, F1NJU1, E1BUQ4, F1N8Q9, E1BVT9, F1ND09, F1P1Y1, E1C4L8, R4GG50, F1NF39, F1NVB0, F1P3U7, E1BQV1, F1NEF5, F1NPT5, F1NWQ8, R4GL74, F1P5U0, F1NVP2, F1P129, E1C7S5, F1NSA6, F1NIT0, R9PXQ2, E1BWF8, E1C5B7, F1NK47, E1BX75, E1BQN2, E1C1K1, R4GFS3	E1C0M5, E1BUQ4, E1BVT9, E1BWF8	Q1G1I6, E1C552, F1NXT2, E1C7Z1, E1C4P4, F1N998, E1BZR0, E1C007, E1BUR2, F1NEG5, F1NPB0, F1N8H4, E1BYF8, F1NVK8, F1NGA7, F1NUH3	Q5ZMP6, Q5ZMP7, Q5ZL57, Q5ZMG7, E1BRM0, F1NDK3, E1BXF7, E1C840, E1C4U4, R4GJH0	XP_001232744, XP_004950380	F1NZX7, F1ND98, E1BQF6, F1P5U1, F1P337, F1NFW0, F1NW87, F1NZ35, R4GLM8	E1C4N7, E1BTY4
	RAT	Rattus norvegicus	D3ZJR1, E9PSY8	Q9WVE9, M0RAL8, NP_001099734	F1MA78	F1LRS8, A7E3N2, Q9JIR0, Q925Q9, Q71F54, Q498M5, D3Z8S0, D4A3M8, Q5XIL4, D3ZMW5, D3ZCY3, F1M707, D4AD36, D4A7Z1, G3V7X3, M0R6D9, F1LPM3, D4A2L1, M0R4F8, M0R7A6, D3ZAF9, F1M840, D3ZV52	Q5XXR3, O55043, D3ZKB4, D4ADV6, M0R4F8, F1M0Z1, D3ZWB4, M0R7A6, D4A161	P0C6P5, Q5FVC2, Q5XXR3, F1LYQ8, Q6RFZ7, P54100, D4A7F3, D4A3T0, D4A1J1, B0BN40, Q52NK0, Q498M6, D4A6K9, B2GUW2, G3V9A0, F1M3G7, D3ZFK8, G3V856, F1LT94, D3ZKB4, D3ZQ60, D3Z9I3, F1M7M0, F1LQ56, D4AE81, F1M8C9, D4ABR1, F1MAI3, F1LUS8, D3ZWK5, D3ZA21, F1M4V6, D3ZS72, D3ZFR5, D3ZS34, F1LTE6, F1LQS9, D3ZWB4, F1LXF1, D3ZYR0, F1M9F7, E9PTJ8, M0R7A6, F1LWB1, F1LM43, F1LZN1, D3ZDN7, D3ZYG0	Q9WVE9, D4A6K9, M0RAL8, F1LXF1	Q2HWF0, P09760, Q8R511, O55148, Q5I0D6, Q9Z0W5, D4A208, B0BNK4, D4A584, G3V9M9, D4AD36, R9PY09, G3V9N7, F1M5M9, M0R3P9, F1M287, M0RDK8, D3ZYR1, D3ZIM5	Q32Q06, P84092, P53676, P53678, Q2PWT8, Q499N2, Q66H80, D4AB66, F1MAC6, D3ZIM5, D3ZF05, D3ZRP6, D3ZYR1	D3ZYR1, D3ZIM5	Q99N27, B1H267, Q66H41, B2RYP4, D4A060, B5DEY8, D3ZUJ9, F1LU14, E9PU13	D4A3X7, D3ZZ38, M0R9L3
	HUMAN	Homo sapiens	Q9UBC2, P42566	Q15811, Q9NZM3, Q96D71, Q8NFH8		Q9Y5K6, Q6XZF7, Q86WN1, O94868, Q15811, Q9NZM3, A8MVU1, A6NI72, P14598, P19878, P16333, O43639, Q8NFA2, Q9UFD9, A6NNM3, A6NJZ7, O95153, O15034, Q5HYK7, Q96B97, Q7Z6J0, Q8TEC5, Q8TEJ3, Q5TCZ1, A1X283, Q9BX66, O94875, O60504	Q9NR80, Q15052, Q14155, O43307, Q6XZF7, Q15811, Q9NZM3, O60229, Q96N96, O75962	Q12979, Q12802, Q8N1W1, Q8N4T4, Q8TER5, Q92888, Q92974, Q9NR81, Q9NR80, Q12774, Q15052, Q14155, Q7Z628, O43307, O15085, Q9NZN5, Q5VV41, Q6ZSZ5, Q8IW93, Q86VW2, Q96DR7, P11274, Q9Y4F1, O94887, Q5JSP0, P98174, Q7Z6J4, Q96M96, Q6ZNL6, Q6ZV73, Q15811, Q9NZM3, O60229, O15068, P10911, Q86YR7	Q12979, P11274, Q15811, Q9NZM3	Q15642, Q5T0N5, Q86WN1, O94868, P16591, P07332, Q96RU3, O60861, Q8IVI9, Q9BY11, Q9UKS6, Q9UNF0, Q9H939, O43586, P98171, Q7Z6B7, O75044, O43295, O14526, Q0JRZ9	Q9BXS5, Q9Y6Q5, Q96CW1, Q9Y2T2, P53677, O00189, Q9H0R1, P48444, Q9BQI5, Q9Y6Q2, Q8WXE9, O14526, Q0JRZ9	O14526, Q0JRZ9	Q13596, O60749, Q5VWJ9, Q86XE0, O95219, Q9Y5X3, Q9UNH7, Q9UNH6, Q9Y5X2	Q96RF0, Q8WV41, Q9Y5X1

## Sheet: S5 Suppl.Table
S5 Supplementary Table. The selected residues essential for closed conformation of AP2 complex requiring activator in organisms of major eukaryotic branches
Protein UniProt ID	Mnemonic organism UniProt ID	Residues of AP2 alpha subunit involved in intra- or intersubunit interactions											Protein UniProt ID	Mnemonic organism UniProt ID	Residues of AP2 mu subunit involved in intra- or intersubunit interactions
		E422	L426	I430	K434		R451	I452		E414	L410				I290	L292	E302	V306	K308		A194	H195	V196		I241	A242	I244
A4H4U8	LEIBR	T	L	L	K		S	Q		P	I		A4HPG9	LEIBR	S	K	E	T	H		S	S	V		V	P	L
A4HT27	LEIIN	T	L	L	K		S	E		P	I		A4ID91	LEIIN	S	K	E	T	R		S	S	V		V	P	L
Q4QIT9	LEIMA	T	L	L	K		S	E		P	I		Q4Q1B6	LEIMA	S	K	E	T	R		S	S	V		V	P	L
Q4DU60	TRYCC	E	L	H	V		A	H		P	L		Q4DZV1	TRYCC	H	H	E	G	K		S	N	V		-	N	L
A2GKQ5	TRIVA	E	L	V	Q		T	M		R	L		Q4DGF5	TRYCC	H	H	E	G	K		S	N	V		-	N	L
A2DP20	TRIVA	-	-	-	-		-	-		-	-		A2ER69	TRIVA	D	L	E	S	T		A	S	V		I	E	V
A2DP19	TRIVA	E	L	V	Q		T	M		-	-		A2DPT4	TRIVA	V	T	E	S	T		H	S	I		I	D	F
A2F9H6	TRIVA	A	K	V	S		E	C		S	I		D2VV63	NAEGR	S	I	E	T	K		S	D	V		I	D	I
D2VY23	NAEGR	E	L	I	K		S	Q		P	L		Q8I5M5	PLAF7	L	I	E	T	K		A	H	I		I	I	I
C6KT12	PLAF7	N	I	I	N		E	I		P	L		Q4N810	THEPA	R	K	N	S	S		Y	E	V		V	R	L
Q4N0J0	THEPA	E	P	K	K		T	H		R	I		U6GIA7	EIMAC	C	F	E	F	K		Q	E	A		V	K	L
B6ADK0	CRYMR	E	I	C	K		Q	H		T	L		B6KJH0	TOXGO	F	L	E	L	K		S	D	V		V	T	L
V5B2N2	TOXGO	-	A	V	T		Q	R		H	L		A0A023BBU0	GRENI	-	V	E	R	T		S	S	L		V	V	L
Q22E31	TETTS	E	L	I	K		S	S		E	L		Q22V00	TETTS	M	V	E	K	K		A	D	V		I	T	I
A0D1K9	PARTE	D	L	I	K		N	S		E	L		A0ECL0	PARTE	M	V	E	K	K		A	D	V		I	T	I
A0DEM6	PARTE	-	-	-	-		-	-		-	-		A0CS57	PARTE	M	V	E	K	K		A	D	V		I	T	I
C5K4Y0	PERM5	E	L	I	V		E	Y		A	L		A0D5T2	PARTE	N	F	E	K	K		A	E	V		I	V	I
Q4UCT1	THEAN	E	P	K	K		T	H		R	I		C5KP26	PERM5	T	V	E	K	K		A	D	V		I	A	L
A7AW44	BABBO	R	P	D	R		Q	F		R	L		Q4UHJ2	THEAN	R	K	N	S	S		Y	E	V		V	R	L
F0V8L8	NEOCL	D	A	V	T		Q	R		Q	L		Q4UEZ8	THEAN	-	Q	G	R	A		T	T	V		I	V	I
B7FY75	PHATC	E	L	I	K		S	I		A	I		A7AS46	BABBO	T	I	Y	S	E		C	Q	T		T	T	L
K0R582	THAOC	E	L	I	K		S	I		V	V		F0VHY3	NEOCL	F	L	E	L	K		S	D	V		V	T	L
B8CBA1	THAPS	E	L	I	K		S	I		V	V		B7FSB1	PHATC	I	A	S	K	I		N	E	V		V	D	I
B8CBB0	THAPS	E	L	I	K		S	I		V	V		K0R8M1	THAOC	I	A	S	K	I		S	E	V		V	E	I
D8LVR8	BLAHO	E	L	I	R		L	Y		H	L		B8BXI4	THAPS	F	A	S	K	V		N	E	V		V	N	I
G4YF29	PHYSP	E	L	I	K		T	I		A	V		D8LVT0	BLAHO	L	V	K	K	I		S	E	V		V	E	I
H3GFB0	PHYRM	E	L	I	K		T	I		A	V		G4ZWI3	PHYSP	M	A	S	K	A		N	E	V		V	E	I
D7FKE1	ECTSI	E	L	I	K		A	V		A	V		H3G8V8	PHYRM	M	A	S	K	A		N	E	V		V	E	I
R1EHE0	EMIHU	E	L	I	R		R	S		D	L		D8LRL7	ECTSI	I	A	T	K	S		N	D	V		V	A	L
R1DLN4	EMIHU	E	L	I	R		R	S		D	L		K3WJ00	PYTUL	M	A	S	K	A		N	E	V		V	E	I
X6MEY8	RETFI	E	L	I	K		T	I		S	L		R1BKW2	EMIHU	L	V	E	K	K		N	D	V		I	D	I
X6NZL5	RETFI	E	L	I	K		T	V		S	L		R1DMN0	EMIHU	L	V	E	K	K		N	D	V		I	D	I
A8ILF4	CHLRE	E	L	I	K		E	R		V	L		X6NTP9	RETFI	Q	E	E	T	K		A	Y	C		I	D	L
E1ZQ34	CHLVA	E	L	V	R		E	R		T	L		X6LCS5	RETFI	Q	E	E	T	K		C	Y	C		I	E	L
A0A087SAN8	AUXPR	E	L	V	R		E	Q		P	L		X6M7A9	RETFI	-	-	-	-	-		C	Y	C		-	-	-
D7SN66	VITVI	E	L	I	K		D	K		S	L		A8JA80	CHLRE	L	V	E	S	R		N	D	V		-	-	-
K4C9I3	SOLLC	E	L	I	K		D	K		S	L		E1ZF75	CHLVA	V	L	D	K	K		C	E	V		-	-	-
K4D9T3	SOLLC	E	L	I	K		D	K		S	L		AP2M	ARATH	L	T	E	K	K		C	D	V		I	E	L
I1MS73	SOYBN	E	L	I	K		D	K		S	L		F4KHJ7	ARATH	L	T	E	K	K		C	D	V		I	E	L
I1LTQ5	SOYBN	E	L	I	K		D	K		S	L		A0A087SJY1	AUXPR	V	L	E	K	K		C	D	V		-	-	-
M2X5R8	GALSU	Q	D	S	R		S	V		S	L		A0A087SG76	AUXPR	Y	L	T	R	R		S	S	I		V	V	L
B9SN68	RICCO	E	L	I	K		D	K		S	L		M1BU14	SOLTU	L	T	E	K	K		C	D	V		I	E	L
A0A096P8I3	OSTTA	E	L	I	R		D	K		V	V		D7TU01	VITVI	L	T	E	K	K		C	D	V		I	E	L
W5E2V0	WHEAT	E	L	I	K		D	K		N	L		K4C6U5	SOLLC	L	T	E	K	K		C	D	V		I	E	L
W5EV27	WHEAT	E	L	I	K		D	K		N	L		K4CII3	SOLLC	L	T	E	K	K		C	D	V		I	E	L
A0A0D3A8I8	BRAOL	E	L	I	K		D	N		S	L		I1MVE9	SOYBN	L	T	E	K	K		C	D	V		I	E	L
A0A0D3EDB2	BRAOL	E	L	I	K		D	K		S	L		I1K2J5	SOYBN	L	T	E	K	K		C	D	V		I	E	L
V4LQV3	EUTSA	E	L	I	K		D	K		S	L		I1LH11	SOYBN	L	T	E	K	K		C	D	V		I	E	L
W1PYR5	AMBTC	E	L	I	K		D	K		S	L		I1J9J7	SOYBN	L	T	E	K	K		S	D	V		I	E	L
D8R188	SELML	E	L	I	K		E	K		T	L		I1MVF0	SOYBN	L	T	E	K	K		C	D	V		I	E	L
D8S1F9	SELML	E	L	I	K		E	K		T	L		K7LN05	SOYBN	L	T	E	K	K		C	D	V		I	E	L
D8S746	SELML	E	T	L	K		E	K		S	W		I1MVF1	SOYBN	L	T	E	K	K		C	D	V		-	-	-
A0A072VAY5	MEDTR	E	L	I	K		D	K		S	L		K7K4T9	SOYBN	L	T	E	K	K		S	D	V		I	E	L
A4SBN8	OSTLU	E	L	I	R		D	K		V	I		I1LH12	SOYBN	L	T	E	K	K		C	D	V		I	E	L
A4S6T6	OSTLU	E	L	I	R		D	K		V	I		M2XH59	GALSU	I	Y	T	K	K		S	Q	V		I	T	L
I1HAM0	BRADI	E	L	I	K		D	K		N	L		B9S1G6	RICCO	L	T	E	K	K		C	D	V		I	E	L
Q1EQ22	ENTHI	E	V	L	K		A	V		P	L		B9R7Z0	RICCO	N	L	E	K	R		S	E	I		V	I	L
Q1EQ21	ENTHI	E	V	I	M		C	L		E	L		Q00U04	OSTTA	M	A	A	N	R		S	S	V		I	D	L
Q1EQ20	ENTHI	E	F	I	K		F	N		N	N		W5G5J0	WHEAT	L	T	E	K	K		C	D	V		I	E	L
B0EMF2	ENTDS	E	V	L	K		A	V		P	L		W5GZQ7	WHEAT	L	T	E	K	K		C	D	V		I	E	L
B0EDD4	ENTDS	E	V	I	M		C	L		E	L		W5GJ92	WHEAT	L	T	E	K	K		C	D	V		I	E	L
F0ZS77	DICPU	E	I	N	K		T	T		Q	L		A0A0D3E6X3	BRAOL	L	T	E	K	K		C	D	V		I	E	L
K2HVN2	ENTNP	E	V	L	K		A	V		P	L		A0A0D3D9J8	BRAOL	L	T	E	K	K		C	D	V		I	E	L
K2GXK4	ENTNP	E	V	I	M		C	L		E	L		A0A0D3AUN3	BRAOL	L	T	E	K	K		C	D	V		I	E	L
K2GXU7	ENTNP	E	I	L	L		C	L		K	L		V4LBP2	EUTSA	L	T	E	K	K		C	D	V		I	E	L
K2GTZ8	ENTNP	E	F	I	K		F	N		N	N		Q6ZGX8	ORYSJ	L	T	E	K	K		C	D	V		I	E	L
D3BUF5	POLPA	E	I	N	K		T	T		Q	L		W1PQ28	AMBTC	L	T	E	K	K		C	D	V		I	E	L
F4PAS8	BATDJ	E	L	I	K		T	T		N	L		D8RQL1	SELML	F	S	E	K	K		C	D	V		I	E	L
F9X5G1	ZYMTI	E	L	I	K		A	M		Q	L		G7JZX7	MEDTR	L	T	E	K	K		C	D	V		I	E	L
Q6CBH9	YARLI	E	I	V	K		A	V		V	L		A4S8K1	OSTLU	M	V	A	N	R		A	N	V		I	D	L
G4N1S9	MAGO7	E	L	I	K		A	M		Q	L		I1ICS3	BRADI	L	T	E	K	K		C	D	V		I	E	L
F0XD38	GROCL	E	L	I	K		A	M		Q	L		B1N355	ENTHI	L	N	S	N	R		N	D	V		I	Q	L
W1QCA6	OGAPD	S	V	V	K		S	V		S	L		Q1EQ16	ENTHI	L	N	S	N	R		N	D	V		I	Q	L
C5FFN7	ARTOC	E	L	I	K		S	V		Q	L		B0EH64	ENTDS	L	N	S	N	R		N	D	V		I	Q	L
W7LBI9	GIBM7	E	L	I	K		A	M		Q	L		B0EFM5	ENTDS	L	N	S	N	R		N	D	V		I	Q	L
A0A0D2XA65	FUSO4	E	L	I	K		A	M		Q	L		F0ZQQ8	DICPU	I	I	E	T	K		A	D	V		I	E	I
J5JTX9	BEAB2	E	L	I	K		A	M		Q	L		AP2M	DICDI	I	I	E	T	K		A	D	V		I	E	I
C0S5X5	PARBP	E	L	I	K		S	L		Q	L		D3BEH8	POLPA	I	I	E	T	K		A	D	V		V	E	I
G3XNA6	ASPNA	E	L	I	K		S	L		Q	L		D3BUE1	POLPA	N	N	E	K	R		N	E	I		L	L	I
G0RY58	CHATD	E	L	I	K		A	M		Q	L		F4PD48	BATDJ	H	V	E	A	K		S	D	I		V	E	L
C7YHW0	NECH7	E	L	I	K		A	M		Q	L		F9XI39	ZYMTI	H	I	E	A	R		A	D	V		V	T	L
B8MDU3	TALSN	E	L	I	K		A	M		Q	L		Q6CC50	YARLI	V	S	E	V	K		A	N	V		V	G	L
A0A066X378	COLSU	E	L	I	R		A	M		Q	L		G4MM57	MAGO7	H	I	E	G	K		A	D	V		V	T	L
M7U624	BOTF1	E	L	I	K		A	M		Q	L		F0XP49	GROCL	H	I	E	G	R		A	D	V		V	T	L
B6QGI1	PENMQ	E	L	I	K		A	M		Q	L		W1QL77	OGAPD	Y	T	S	D	E		S	F	V		F	K	S
C4R0V2	PICPG	P	L	I	K		F	L		P	F		C5FJD0	ARTOC	H	I	E	A	K		A	D	V		V	T	L
Q59PV7	CANAL	S	I	V	K		S	I		P	L		W7M922	GIBM7	H	I	E	G	K		A	D	V		V	T	L
G7E569	MIXOS	E	L	I	K		A	I		H	L		A0A0D2XKH4	FUSO4	H	I	E	G	K		A	D	V		V	T	L
K5XDE4	PHACS	E	L	I	K		S	A		K	L		J4VQP7	BEAB2	H	I	E	G	K		A	D	V		V	T	L
M7WVU9	RHOT1	E	L	I	K		S	T		A	L		C0SCT4	PARBP	H	I	E	A	K		A	D	V		V	T	L
Q5KEF7	CRYNJ	E	L	I	R		A	A		Q	V		G3Y7A8	ASPNA	H	I	E	A	K		A	D	V		V	T	L
J4H0U5	FIBRA	E	L	I	K		S	A		K	L		G0SD26	CHATD	H	I	E	G	R		A	D	V		V	T	L
R9AQV8	WALI9	E	L	I	K		Q	I		Q	L		C7Z2A7	NECH7	H	I	E	G	K		A	D	V		V	T	L
J9VR52	CRYNH	E	L	I	R		A	A		Q	V		B8MA03	TALSN	H	I	E	A	K		A	D	V		V	T	L
A0A0D1CEI5	USTMA	E	L	I	K		S	S		Q	L		A0A066X5F2	COLSU	H	I	E	G	K		A	D	V		V	T	L
M5EJC6	MALS4	Q	R	L	L		D	M		P	L		M7TIQ0	BOTF1	H	I	E	A	R		A	D	V		V	T	L
S7QMM1	GLOTA	E	L	I	K		S	A		R	L		B6QG22	PENMQ	H	I	E	A	K		A	D	V		V	T	L
I1BQ57	RHIO9	E	L	I	K		S	T		Q	L		C4R2M3	PICPG	-	S	K	T	K		S	D	I		-	E	I
S2JGY0	MUCC1	E	L	I	K		S	T		Q	L		Q5A2L1	CANAL	Y	Q	M	R	K		A	Y	V		V	T	L
A0A0D2X3R4	CAPO3	E	L	V	L		R	V		Q	L		AP2M	YEAST	T	I	D	T	K		S	Y	V		V	L	L
F2UJZ7	SALR5	E	L	I	R		R	R		D	L		G7DS58	MIXOS	H	I	E	H	K		A	D	V		V	E	L
A9UPX3	MONBE	E	I	I	K		K	Q		K	L		K5W8E5	PHACS	I	T	S	T	K		A	D	V		V	E	L
H2KRM8	CLOSI	E	L	I	K		R	V		E	L		M7XN22	RHOT1	Q	I	E	H	K		A	D	V		V	E	L
G4VGJ9	SCHMA	E	L	I	K		R	V		E	L		Q5KMF5	CRYNJ	Q	H	E	H	R		A	D	V		V	E	L
B3RL03	TRIAD	E	L	I	R		G	I		K	L		J4GXA2	FIBRA	I	S	Q	T	K		A	D	V		V	E	L
A0A044TTX4	ONCVO	E	L	I	K		R	I		E	L		R9AKF5	WALI9	T	I	E	R	K		A	D	V		V	E	L
E5SFW5	TRISP	E	L	V	K		R	V		E	L		J9VIF8	CRYNH	Q	H	E	H	R		A	D	V		V	E	L
H3FED4	PRIPA	E	L	I	K		R	I		E	L		A0A0D1DY96	USTMA	H	I	E	N	K		A	D	V		V	E	L
E1FWX6	LOALO	E	L	I	K		R	I		E	L		S7QEC8	GLOTA	V	T	S	T	K		A	D	V		V	E	L
A0A077ZDU6	TRITR	E	L	V	K		R	V		Q	L		I1CMP8	RHIO9	H	V	E	T	K		G	D	V		V	E	I
Q22601	CAEEL	E	L	I	K		R	I		E	L		S2K529	MUCC1	H	V	E	S	K		A	D	V		V	E	I
E0VDJ9	PEDHC	E	L	I	K		R	I		E	L		A0A0D2WJL7	CAPO3	I	L	E	V	K		A	H	V		I	A	I
A0A088APJ2	APIME	E	L	I	K		R	I		E	L		F2TZJ0	SALR5	T	L	S	T	K		A	Y	V		I	A	I
H9J7H4	BOMMO	E	L	I	K		R	I		E	L		A9V9L3	MONBE	T	L	D	N	K		A	H	V		I	A	I
B0XEL0	CULQU	E	L	I	K		R	I		E	L		G7YNA3	CLOSI	I	L	D	V	K		-	-	-		I	A	I
E9IW16	SOLIN	E	L	I	K		R	I		E	L		G4VT47	SCHMA	I	L	D	I	K		A	H	V		I	A	I
N6TXW3	DENPD	E	L	I	K		R	I		E	L		B3RZ74	TRIAD	I	L	E	V	K		V	H	V		I	A	I
W4Z9R7	STRPU	-	-	-	-		-	-		-	-		A0A044TII1	ONCVO	I	L	E	V	K		A	H	V		V	A	I
W4XWQ2	STRPU	E	L	I	K		R	I		E	L		E5SNU2	TRISP	I	L	E	V	K		S	H	V		V	V	I
W4Y5V1	STRPU	-	-	-	-		-	-		-	-		H3E8U2	PRIPA	I	L	E	V	K		A	H	V		V	A	I
W4ZJQ0	STRPU	E	-	-	-		-	-		E	L		H3F405	PRIPA	I	L	E	V	K		-	-	-		V	A	I
I1EL38	AMPQE	E	L	I	K		R	L		E	L		H3F404	PRIPA	-	-	-	-	-		M	I	-		-	-	-
I1FLY9	AMPQE	-	-	-	-		-	-		-	-		E1FNX4	LOALO	I	L	E	V	K		A	H	V		V	A	I
A7RH33	NEMVE	E	L	I	K		R	I		E	L		A0A077Z7L0	TRITR	I	L	E	V	K		S	H	V		V	V	I
V4A112	LOTGI	E	L	I	K		R	I		E	L		AP2M	CAEEL	I	L	E	V	K		A	H	V		V	A	I
K1QAB1	CRAGI	E	L	I	K		R	I		E	L		E0VLK9	PEDHC	I	L	E	V	K		A	H	V		V	V	I
F7ABF6	CIOIN	E	L	I	K		R	V		K	L		A0A088A9E6	APIME	I	L	E	V	K		A	H	V		V	V	I
C3Z1G4	BRAFL	E	L	I	K		R	I		E	L		O62530	DROME	I	L	E	V	K		A	H	V		V	V	I
H2Z4L6	CIOSA	E	L	I	K		R	V		K	L		H9JX57	BOMMO	-	-	E	V	K		-	-	-		-	-	-
E4WWE0	OIKDI	E	L	I	K		R	V		E	L		B0W9Z0	CULQU	I	L	E	V	K		A	H	V		V	V	I
U3J9R9	ANAPL	E	L	I	K		R	I		E	L		E9IW97	SOLIN	I	L	E	V	K		A	H	V		V	V	I
G5B8Q7	HETGA	E	L	I	K		R	I		E	L		J3JY16	DENPD	I	L	E	V	K		A	H	V		V	V	I
G5C8F7	HETGA	E	L	I	K		R	I		E	L		K7IZ05	NASVI	I	L	E	V	K		A	H	V		V	V	I
W5MJ68	LEPOC	S	L	-	-		R	I		A	M		W4XS03	STRPU	I	L	E	V	K		A	H	V		I	A	I
H3CL14	TETNG	E	L	I	K		R	I		E	L		I1F4A5	AMPQE	I	L	E	V	K		A	H	V		V	A	I
H3CD15	TETNG	E	L	I	K		R	I		E	L		A7S370	NEMVE	I	L	E	V	K		A	H	V		I	A	I
G1KNY7	ANOCA	E	L	I	K		R	I		E	L		V4BM87	LOTGI	I	L	E	V	K		A	H	V		I	A	I
G1KRG9	ANOCA	E	L	I	K		R	I		E	L		K1PKK7	CRAGI	I	L	E	V	K		A	H	V		I	A	I
H2MRJ6	ORYLA	E	L	I	K		R	I		E	L		F6UIE4	CIOIN	I	L	E	V	K		A	H	V		I	A	I
H2MVV6	ORYLA	E	L	I	K		R	I		E	L		C3ZLV4	BRAFL	I	L	E	V	K		A	H	V		V	A	I
W5KSR9	ASTMX	E	L	I	K		R	I		E	L		H2ZB53	CIOSA	I	L	E	V	K		A	H	V		I	A	I
W5K672	ASTMX	E	C	L	-		S	S		E	L		E4XG03	OIKDI	I	L	E	V	K		S	H	V		I	A	I
I3JLS8	ORENI	E	L	I	K		R	I		E	L		E4XKY2	OIKDI	Y	Y	C	N	R		S	H	V		I	A	I
I3J6A5	ORENI	E	L	I	K		R	I		E	L		U3IGC8	ANAPL	I	L	E	V	K		A	H	V		I	A	I
G3NM96	GASAC	E	L	I	K		R	I		E	L		G5BTE1	HETGA	I	L	E	V	K		A	H	V		I	A	I
G3PGB0	GASAC	E	L	I	K		R	I		E	L		G5B8E4	HETGA	I	L	E	V	K		-	-	-		T	Q	V
G3I3I0	CRIGR	E	L	I	K		R	I		E	L		W5MP64	LEPOC	I	L	E	V	K		A	H	V		I	A	I
G3I710	CRIGR	E	L	I	K		R	I		E	L		W5MP52	LEPOC	I	L	E	V	K		A	H	V		I	A	I
M7BJJ0	CHEMY	E	L	I	K		R	I		E	L		H3D0I8	TETNG	I	L	E	V	K		A	H	V		I	A	I
M7BWL4	CHEMY	E	L	I	K		R	I		E	L		H9GGH8	ANOCA	I	L	E	V	K		A	H	V		I	A	I
X1WD71	DANRE	E	L	I	K		R	I		E	L		H2MGN3	ORYLA	I	L	E	V	K		A	H	V		I	A	I
B7PEY0	IXOSC	E	L	I	K		R	I		E	L		W5L3K9	ASTMX	I	L	E	V	K		A	H	V		I	A	I
B7P9Z2	IXOSC	E	L	I	K		R	V		E	L		I3JW28	ORENI	I	L	E	V	K		A	H	V		I	A	I
U3KBX9	FICAL	E	L	I	K		R	I		E	L		G3NLN1	GASAC	I	L	E	V	K		A	H	V		I	A	I
F7DAP0	XENTR	E	L	I	K		R	I		E	L		G3PRZ0	GASAC	I	L	E	V	K		A	H	V		I	A	I
L7N340	XENTR	E	L	I	K		R	I		E	L		G3I319	CRIGR	I	L	E	V	K		A	H	V		I	A	I
E1C866	CHICK	E	L	I	K		R	I		E	L		M7AQC8	CHEMY	I	L	E	V	K		A	H	V		I	A	I
AP2A2	MOUSE	E	L	I	K		R	I		E	L		F1Q9V1	DANRE	I	L	E	V	K		A	H	V		I	A	I
AP2A1	MOUSE	E	L	I	K		R	I		E	L		AP2MA	DANRE	I	L	E	V	K		A	H	V		I	A	I
AP2A2	HUMAN	E	L	I	K		R	I		E	L		B7Q914	IXOSC	I	L	E	V	K		A	H	V		I	A	I
AP2A1	HUMAN	E	L	I	K		R	I		E	L		U3JZT7	FICAL	I	L	E	V	K		A	H	V		I	A	I
													AP2M1	XENTR	I	L	E	V	K		A	H	V		I	A	I
													AP2M1	CHICK	I	L	E	V	K		A	H	V		I	A	I
													AP2M1	MOUSE	I	L	E	V	K		A	H	V		I	A	I
													AP2M1	HUMAN	I	L	E	V	K		A	H	V		I	A	I

## Sheet: S6 Suppl.Table
S6 Supplementary Table. The selected residues within ANTH domain of CALM responsible for SNARE (VAMP) binding
	Residues of CALM involved in SNARE binding
Protein UniProt ID and mnemonic organism UniProt ID	I205	F208	N212	I215	L219	F240	L241	M244	L251
A4HD60_LEIBR	K	F	A	V	L	Y	A	F	F
A4I0M5_LEIIN	K	F	A	V	L	Y	A	F	F
Q4QAX8_LEIMA	K	F	A	V	L	Y	A	F	F
Q385T8_TRYB2	K	Y	S	A	L	Y	T	G	F
F9WGW0_TRYCI	K	Y	S	S	L	Y	I	G	F
X6N5J7_RETFI	-	-	-	-	-	-	-	-	-
A8J082_CHLRE	R	Y	C	V	V	N	L	N	V
E1ZPZ3_CHLVA	F	Y	S	I	A	G	M	S	Y
CAP10_ARATH	T	Y	T	I	V	A	V	A	F
A0A087SC73_AUXPR	F	Y	S	V	A	A	S	T	Y
M1CVY6_SOLTU	F	Y	N	I	I	A	G	A	Y
F6HHB5_VITVI	I	Y	S	T	V	A	G	A	Y
G8Z257_SOLLC	F	Y	N	I	I	A	G	A	Y
K7LDE5_SOYBN	F	Y	N	I	V	A	G	A	Y
M2VSS6_GALSU	L	V	T	V	Q	Y	I	V	L
B9SP87_RICCO	F	Y	N	I	V	A	G	A	Y
A0A096P7C2_OSTTA	L	Y	N	V	V	F	L	I	Y
A0A077RZ47_WHEAT	F	Y	N	I	V	A	G	A	Y
A0A0D3EC22_BRAOL	F	Y	N	I	V	A	G	A	Y
V4LLC4_EUTSA	T	Y	T	I	V	A	V	A	F
Q0DG77_ORYSJ	F	Y	N	I	V	A	G	A	Y
W1PB16_AMBTC	I	Y	N	T	V	A	G	A	Y
D8R670_SELML	F	Y	N	I	V	A	G	A	Y
A0A072TEL9_MEDTR	V	Y	T	V	L	S	G	A	F
A4S6D0_OSTLU	F	Y	N	I	V	Y	L	I	Y
I1HGU3_BRADI	F	Y	N	I	V	A	G	A	Y
D8U7U5_VOLCA	R	Y	C	I	V	N	L	N	V
F0ZQV8_DICPU	F	Y	N	V	L	F	M	T	F
Q54Y50_DICDI	F	Y	N	V	L	F	M	T	F
D3BNV6_POLPA	F	Y	N	V	L	F	M	T	F
D3BNV6_POLPA	M	F	N	V	L	F	S	T	F
F4NWF7_BATDJ	L	Y	N	V	L	F	V	T	L
Q6CF76_YARLI	L	F	N	M	L	F	T	T	L
G4N7C0_MAGO7	L	F	N	M	L	F	T	T	L
F0XN26_GROCL	L	Y	N	V	L	F	T	T	L
W1QK75_OGAPD	L	Y	N	V	L	F	S	T	L
C5FFY4_ARTOC	L	F	N	L	L	F	T	T	L
W7M1V4_GIBM7	L	F	N	L	L	F	T	T	L
A0A0D2XP77_FUSO4	L	F	N	L	L	F	S	T	L
J5JMA9_BEAB2	L	Y	N	T	L	F	S	T	L
A0A0A5IFM4_PARBP	L	Y	N	T	L	F	T	T	L
G3XZH0_ASPNA	L	F	N	L	L	F	A	T	L
G0SF49_CHATD	L	F	N	L	L	F	T	T	L
C7ZNX0_NECH7	L	Y	N	T	L	F	S	T	L
B8MGZ0_TALSN	L	F	N	M	L	F	T	T	L
A0A066WSW7_COLSU	L	F	N	M	L	F	T	T	L
M7U877_BOTF1	L	Y	N	T	L	F	S	T	L
B6QLJ7_PENMQ	L	Y	N	V	L	F	V	T	L
C4R1Y0_PICPG	L	F	N	V	L	F	V	T	L
Q59SZ3_CANAL	L	Y	N	V	L	F	V	T	L
AP18B_YEAST	L	F	N	V	L	F	C	T	L
G7E3D7_MIXOS	L	F	N	V	L	F	C	T	L
K5VUA6_PHACS	L	F	N	V	L	F	C	T	L
M7X1V2_RHOT1	L	F	N	V	L	F	C	T	L
G0SYY9_RHOG2	L	F	N	V	L	F	I	T	L
Q5KDG1_CRYNJ	L	F	N	V	L	F	C	T	L
J4GN46_FIBRA	L	F	N	V	L	F	C	T	L
R9AJJ7_WALI9	L	F	N	V	L	F	I	T	L
J9VSM0_CRYNH	L	Y	N	V	L	F	C	T	L
A0A0D1E2P1_USTMA	V	F	N	M	L	F	C	T	L
S7Q9M9_GLOTA	-	-	-	-	E	F	A	T	L
I1C2Z9_RHIO9	L	F	N	I	L	F	A	T	L
S2J8Q5_MUCC1	I	Y	N	V	L	Y	L	T	M
A0A0D2VRT5_CAPO3	-	-	-	-	-	-	-	-	-
F2U3L8_SALR5	M	F	N	M	L	F	A	C	A
A9VBV6_MONBE	-	-	-	-	-	-	-	-	-
G7YAD0_CLOSI	I	F	N	M	I	F	P	L	L
G4VLB8_SCHMA	V	F	N	M	L	F	V	M	W
B3RYD3_TRIAD	I	F	N	I	L	F	L	L	L
A0A044RZL4_ONCVO	-	-	-	-	-	-	-	-	-
J0DX56_LOALO	I	F	N	I	L	F	L	L	L
A0A077Z441_TRITR	I	F	N	I	N	-	-	S	I
PICAL_CAEEL	I	F	N	I	L	F	L	L	L
E0W4G0_PEDHC	I	F	N	I	L	F	L	M	L
A0A087ZYC9_APIME	I	F	N	I	L	F	L	M	L
PICAL_DROME	I	F	N	I	L	F	L	M	L
H9JKL5_BOMMO	-	F	N	I	L	F	L	M	L
B0WZN8_CULQU	I	F	N	I	L	F	L	M	L
E9IKC5_SOLIN	I	F	N	I	L	F	L	M	L
U4UYP7_DENPD	I	F	N	I	L	F	L	M	L
K7J5Y3_NASVI	I	F	N	I	L	F	L	M	L
W4YSD2_STRPU	-	-	-	-	-	-	-	-	-
I1G9U5_AMPQE	I	Y	N	L	L	F	L	Q	L
A0A0C2M7Y6_THEKT	L	Y	N	M	L	L	C	H	I
A7SS13_NEMVE	I	F	N	V	L	F	V	M	M
V4BEI7_LOTGI	I	F	N	I	L	F	L	M	L
K1QG08_CRAGI	-	-	-	T	-	-	-	-	-
F6V4L6_CIOIN	I	F	N	I	L	F	L	M	L
C3YXU9_BRAFL	I	F	N	I	L	F	L	M	L
H2Y6B5_CIOSA	I	F	N	I	L	F	L	M	L
E4XF47_OIKDI	V	F	H	I	L	Y	L	M	F
U3IXZ4_ANAPL	I	F	N	I	L	F	L	M	L
G5CAD2_HETGA	I	F	N	I	L	F	L	M	L
W5MDB2_LEPOC	I	F	N	I	L	F	L	M	L
H3DFH1_TETNG	I	F	N	I	L	F	L	M	L
G1KAN1_ANOCA	I	F	N	I	L	F	L	M	L
G3P8E4_GASAC	I	F	N	I	L	F	L	M	L
G3HXR8_CRIGR	I	F	N	I	L	F	L	M	L
M7BSF5_CHEMY	I	F	N	I	L	F	L	M	L
A8WGP5_DANRE	I	F	N	I	L	F	L	M	L
B7PMB5_IXOSC	I	F	N	I	L	F	L	M	L
U3JZ20_FICAL	I	F	N	I	L	F	L	M	L
F6T5C9_XENTR	I	F	N	I	L	F	L	M	L
Q7M6Y3_MOUSE	I	F	N	I	L	F	L	M	L
Q13492_HUMAN	I	F	N	I	L	F	L	M	L

## Sheet: S7 Suppl.Table
S7 Supplementary Table. The selected residues within the tail of AGFG responsible for SNARE (VAMP) binding
	Residues of AGFG involved in SNARE binding
Mnemonic organism UniProt ID	K158	P159	L160	L163	L164	L171	L173
LEIBR	-	-	-	-	-	T	-
LEIIN	-	-	-	-	-	T	-
LEIMA	-	-	-	-	-	T	-
TRYB2	-	-	-	-	-	A	-
TRYCI	K	D	S	N	I	M	L
TRYVY	-	-	-	-	-	-	-
AUXPR	-	-	-	-	-	M	-
SOLTU	-	-	-	-	-	N	L
VITVI	-	-	-	Y	D	D	E
SOLLC	-	-	-	-	-	-	-
SOYBN	-	-	-	-	-	Q	L
GALSU	-	-	-	E	M	T	-
RICCO	-	-	-	Y	F	Y	N
OSTTA	-	-	-	-	-	-	Q
WHEAT	-	-	-	-	-	Q	L
CHLRE	-	-	-	-	-	-	-
CHLVA	-	-	-	-	-	-	-
BRAOL	-	-	-	-	-	-	-
EUTSA	-	-	-	-	-	V	F
ORYSJ	-	-	-	-	-	-	-
AMBTC	-	-	-	Y	D	Y	N
SELML	-	-	-	-	-	-	-
MEDTR	-	-	-	-	-	-	E
OSTLU	-	-	-	-	-	-	-
VOLCA	-	-	-	-	-	-	-
EMIHU	-	-	-	-	-	-	V
NEOCL	-	-	-	-	-	-	-
ECTSI	-	-	-	-	-	-	-
PYTUL	-	-	-	-	-	-	-
PARTE	-	-	-	K	L	E	F
RETFI	-	S	L	Q	E	L	-
THEAN	-	-	-	-	-	Y	-
THAOC	-	-	-	-	-	-	-
CRYMR	-	-	-	-	-	-	-
PHATC	-	-	-	R	M	-	-
PHYRM	-	-	-	-	-	-	-
SAPPC	-	-	-	A	F	-	F
HYAAE	-	-	-	A	M	A	-
TOXGO	-	-	-	-	-	A	-
PHYSP	-	-	-	G	F	-	F
THEPA	-	-	-	-	-	Y	-
EIMAC	-	-	-	-	-	P	-
PERM5	-	-	-	-	-	T	K
AURAN	-	-	-	-	-	-	-
BABBO	E	H	V	M	F	S	-
TETTS	-	-	-	-	-	K	F
BLAHO	-	-	-	D	F	G	-
EIMMA	-	-	-	-	-	S	-
GRENI	-	-	-	-	-	-	-
PLAF7	E	N	V	T	F	-	M
TRIVA	-	-	-	-	F	Q	W
NAEGR	-	-	-	Q	D	Q	-
GIAIB	-	-	-	-	-	-	-
SALR5	-	A	Q	W	T	-	-
CAPO3	-	-	-	L	L	V	Q
MONBE	-	-	-	-	-	-	-
ENTHI	-	-	-	-	-	-	-
ENTDS	-	-	-	-	-	-	-
DICPU	-	-	-	-	-	-	-
DICDI	-	-	-	-	-	-	-
ENTNP	-	-	-	-	-	-	-
POLPA	-	-	-	N	Q	Q	-
ZYMTI	-	-	-	-	-	R	-
MIXOS	-	-	-	-	-	T	-
YARLI	-	-	-	-	-	-	-
EDHAE	-	-	-	-	-	T	-
MAGO7	-	-	-	-	-	R	-
GROCL	-	-	-	-	-	-	-
PHACS	-	-	-	-	-	-	-
VITCO	-	-	-	-	-	-	-
OGAPD	-	-	-	-	-	-	-
RHOT1	-	-	-	-	-	-	-
ARTOC	-	-	-	-	-	-	-
GIBM7	-	-	-	A	A	R	-
FUSO4	-	-	-	A	A	R	-
RHOG2	-	-	-	-	-	S	-
CRYNJ	-	-	-	-	-	A	-
YEAST	-	-	-	-	-	-	-
BEAB2	-	-	-	-	-	-	-
PARBP	-	-	-	-	-	-	-
ASPNA	-	-	-	-	-	-	-
CHATD	-	-	-	-	P	R	-
SPRLO	-	K	I	I	I	L	-
FIBRA	-	-	-	-	-	-	-
NECH7	-	-	-	-	-	-	-
TALSN	S	P	R	T	L	L	-
CANAL	-	-	-	-	-	-	-
WALI9	-	-	-	-	-	T	-
COLSU	-	-	-	-	-	P	-
BOTF1	-	-	-	-	-	I	-
RHIO9	-	-	-	-	-	-	-
CRYNH	-	-	-	-	-	T	-
PENMQ	-	-	-	-	-	-	-
MUCC1	-	P	T	W	V	-	-
PICPG	-	-	-	-	-	-	-
USTMA	-	-	-	-	-	A	-
MALS4	-	-	-	-	-	-	-
BATDJ	P	P	V	L	Q	-	-
GLOTA	-	-	-	-	-	-	-
CLOSI	R	P	L	C	F	-	H
MOUSE	K	P	L	L	L	L	L
DANRE	R	P	L	L	L	L	L
SCHMA	K	G	Q	T	C	L	L
BRAFL	K	P	L	L	L	L	Q
HETGA	K	P	L	L	L	L	L
CIOSA	A	P	T	-	-	-	D
BOMMO	S	P	Q	K	N	-	L
PEDHC	K	S	I	V	N	-	-
TRIAD	K	P	L	L	V	-	L
ANAPL	K	P	L	L	L	L	L
GASAC	R	P	L	L	L	L	L
CHEMY	K	P	L	L	L	L	L
LEPOC	R	P	L	L	L	L	L
ONCVO	K	-	S	M	A	I	-
CULQU	-	-	-	-	-	-	-
SOLIN	A	P	V	K	L	-	N
TRISP	K	P	T	L	L	-	-
DENPD	S	P	Q	I	F	-	V
CRAGI	R	Q	L	L	L	-	V
CRIGR	K	P	L	L	L	L	L
XENTR	K	P	L	L	L	L	L
PRIPA	-	-	-	-	-	-	-
ANOCA	K	P	L	L	L	L	L
CAEEL	-	-	-	-	-	-	-
STRPU	K	P	L	L	I	I	L
TRITR	K	L	L	L	P	-	-
LOALO	K	-	-	S	M	N	-
IXOSC	-	P	V	A	S	V	H
LOTGI	K	P	L	L	L	L	L
THEKT	N	P	T	-	-	L	E
TETNG	Q	P	L	L	Q	R	V
OIKDI	R	D	-	-	-	Y	-
DROME	A	Q	R	A	N	L	V
NEMVE	K	P	L	L	L	L	V
CIOIN	K	P	L	L	L	I	V
NASVI	I	P	L	V	-	-	L
APIME	T	S	T	I	-	-	N
AMPQE	K	A	-	-	-	-	-
FICAL	K	P	L	L	L	L	L
HUMAN	K	P	L	L	L	L	L

## Sheet: S8 Suppl.Table
S8 Supplementary Table. Occurrence of domains and linear motifs found in homologs of CLASPs
CALM/AP180								ARRB							EPN								EPS15											AGFG							ARH							DAB
		OCCURRENCE							OCCURRENCE							OCCURRENCE								OCCURRENCE											OCCURRENCE							OCCURRENCE							OCCURRENCE
	Phylum	ANTH	NPF	AP2_binding	Clathrin_binding	Tail		Phylum	Arrestin_N Arrestin_C	NPF	AP2_binding	Clathrin_binding	Tail		Phylum	ENTH	UIM	NPF	AP2_binding	Clathrin_binding	Tail		Phylum	EH	NPF	AP2_binding	Clathrin_binding	CCR	UBA	UIM	WH2	Tail		Phylum	ArfGap	NPF	AP2_binding	Clathrin_binding	Tail		Phylum	PTB	NPF	AP2_binding	Clathrin_binding	Tail		Phylum	PTB
CALM	Euglenozoa	0.29				181		Euglenozoa							Euglenozoa	0.86			0.71	0.14	396.29		Euglenozoa											Euglenozoa	0.86	0.14	0.29	0.14	230.87		Euglenozoa							Euglenozoa
	Excavata	0.5			0.5	219		Excavata	0.50		0.04	0.50	23.33		Excavata	1.00			0.50	0.50	318.00		Excavata	0.50		0.50		0.50				634.00		Excavata	1.00	0.50	0.50	0.50	323.00		Excavata							Excavata
	Chromista	0.11		0.04	0.07	380		Chromista	0.26	0.04		0.19	38.15		Chromista	0.93		0.19	0.41	0.37	257.83		Chromista	0.52	0.07	0.26	0.30	0.52				468.95		Chromista	0.59	0.26	0.33	0.26	362.67		Chromista							Chromista
	Archaeplastida	1	0.9	0.95	0.81	244		Archaeplastida							Archaeplastida	1.00		0.19	0.86	0.81	357.42		Archaeplastida	0.67		0.62	0.05	0.67				583.67		Archaeplastida	0.90	0.76	0.62	0.71	540.82		Archaeplastida							Archaeplastida
	Amoebozoa	0.67	0.5	0.5	0.67	416		Amoebozoa	0.17				74.00		Amoebozoa	1.00		0.50	1.00	0.33	336.78		Amoebozoa	0.50	0.17	0.33		0.50				468.00		Amoebozoa	1.00	0.83	0.33	0.67	544.30		Amoebozoa							Amoebozoa
	Fungi	0.84	0.84	0.16	0.16	404		Fungi	0.05			0.03	274.50		Fungi	0.87	0.82	0.87	0.32	0.58	346.99		Fungi	0.84	0.76	0.82	0.63	0.84	0.63		0.13	307.35		Fungi	0.05				240.67		Fungi							Fungi
	Choanozoa	1	0.5	0.5	0.75	171		Choanozoa	1.00	0.25	0.50	0.25	201.67		Choanozoa	1.00	0.50	0.50	0.75	1.00	447.70		Choanozoa	1.00	0.25	1.00	0.25	1.00				542.00		Choanozoa	0.25	0.25	0.25	0.25	467.00		Choanozoa	0.75				110.25		Choanozoa
	Metazoa Invertebrata	0.93	0.59	0.44	0.89	261		Metazoa	0.95		0.68	0.82	52.42		Metazoa	1.00	0.84	0.80	0.93	0.86	401.50		Metazoa	0.80	0.05	0.77	0.34	0.80		0.43		529.97		Metazoa	0.82	0.66	0.64	0.50	335.29		Metazoa	0.64	0.05	0.14	0.36	102.46		Metazoa	0.80
	Metazoa Vertebrata	1	1	0.76	0.65	350
AP180	Metazoa Vertebrata	0.94		0.82	0.82	464
									MEDIAN							MEDIAN								MEDIAN											MEDIAN
		MEDIAN							Arrestin_N Arrestin_C	NPF	AP2_binding	Clathrin_binding				ENTH	UIM	NPF	AP2_binding	Clathrin_binding				EH	NPF	AP2_binding	Clathrin_binding	CCR	UBA	UIM					ArfGap	NPF	AP2_binding	Clathrin_binding				MEDIAN							MEDIAN
		ANTH	NPF	AP2_binding	Clathrin_binding			Euglenozoa							Euglenozoa	1			1	1			Euglenozoa											Euglenozoa	1	1	1	1				PTB	NPF	AP2_binding	Clathrin_binding				PTB
CALM	Euglenozoa	1						Excavata	1			2			Excavata	1			1	1			Excavata	1		1		4						Excavata	1	1	1	1			Choanozoa	1						Metazoa	1
	Excavata	1			2			Chromista	1	1	1	1			Chromista	1		1	1	1			Chromista	2	1	1.5	1	2						Chromista	1	1	4	1			Metazoa	1	1.5	1	1
	Chromista	1		1	1.5			Archaeplastida							Archaeplastida	1		2	2	1			Archaeplastida	1		3	1	1						Archaeplastida	1	2	1	1
	Archaeplastida	1	2	1				Amoebozoa	1	1					Amoebozoa	1		1	1.5	1			Amoebozoa	1.5	1	5.5		1						Amoebozoa	1	4	1	1
	Amoebozoa	1	1	1	1			Fungi	1			1			Fungi	1	1	2	1	1			Fungi	2	1	3	1	2	1					Fungi	1
	Fungi	1	5	1	1			Choanozoa	1	3	1				Choanozoa	1	1	1.5	2	1			Choanozoa	2.5	1	5.5	1	1						Choanozoa	1	4	1	1
	Choanozoa	1	2.5	1	1			Metazoa	1		1	1			Metazoa	1	2	3	4	1			Metazoa	3	1	13.5	1	1		2				Metazoa	1	4	3	1
	Metazoa Invertebrata	1	2	1	3
	Metazoa Vertebrata	1	1	1	2
AP180	Metazoa Vertebrata	1		3	2
[truncated: 16 more columns]

## Sheet: S9 Suppl.Table
S9 Supplementary Table. The selected residues within DNM/DRP involved in dimerization and tetramerization
		INTERFACE 1							INTERFACE 2																						INTERFACE 3
UniProt ID	Mnemonic organism UniProt ID	T326	L330	L692	Y696		UniProt ID	Mnemonic organism UniProt ID	R364	E368	Q474	L477	I481	E482	A484	Y485	N487	N489	H490	E491	K675	T676	D679	L680	K683	M686	H687		UniProt ID	Mnemonic organism UniProt ID	I344	V351	T353	L356	S357	K361	I362	Y390	A391	N394	I395	I398	R399	T400	L402	F403	E410	Y485	T488
A4HHM0	LEIBR	A	L	V	Y		A4HHM0	LEIBR	Y	E	H	T	A	E	G	F	N	K	H	P	G	N	D	Q	K	T	L		A4HHM0	LEIBR	I	-	T	L	L	R	L	I	N	N	M	M	H	A	L	F	V	F	V
A4I4S9	LEIIN	A	L	V	Y		A4I4S9	LEIIN	Y	E	H	T	A	E	G	F	N	K	H	P	G	N	D	Q	K	T	L		A4I4S9	LEIIN	I	-	T	L	L	R	L	I	N	N	M	M	H	A	L	F	V	F	V
E9AE82	LEIMA	A	L	V	Y		E9AE82	LEIMA	Y	E	H	T	A	E	G	F	N	K	H	P	G	N	D	Q	K	T	L		E9AE82	LEIMA	I	-	T	L	L	R	L	I	N	N	M	M	H	A	L	F	V	F	V
Q582Q9	TRYB2	A	L	V	Y		Q582Q9	TRYB2	Y	E	H	T	A	E	G	F	N	K	H	P	S	N	D	Q	K	T	L		Q582Q9	TRYB2	I	-	S	L	L	R	L	I	N	N	M	M	H	A	L	F	V	F	V
F9W8I9	TRYCI	A	L	V	Y		F9W8I9	TRYCI	Y	E	H	T	A	E	G	F	N	K	H	P	C	T	D	Q	K	T	L		F9W8I9	TRYCI	I	-	T	L	L	R	L	I	N	N	M	M	H	A	L	F	V	F	V
A2DFD2	TRIVA	T	F	V	V		A2DFD2	TRIVA	S	D	Y	K	I	H	S	F	N	R	H	P	K	E	D	S	K	F	R		A2DFD2	TRIVA	L	-	N	L	H	N	I	K	M	S	Q	L	R	G	M	F	H	F	T
D2V2S3	NAEGR	A	L	I	Y		D2V2S3	NAEGR	N	S	F	N	I	E	A	Y	N	N	H	P	K	K	D	Q	K	M	A		D2V2S3	NAEGR	I	I	M	L	F	L	I	T	A	N	A	S	K	T	L	F	E	Y	T
C6LT68	GIAIB	E	L	V	Y		C6LT68	GIAIB	Y	S	F	D	S	E	C	Y	N	L	H	P	K	K	D	S	K	I	A		C6LT68	GIAIB	L	-	K	L	Y	R	I	T	L	N	S	T	R	S	L	F	E	Y	T
Q8IJ32	PLAF7	L	V	I	H		Q8IJ32	PLAF7	Y	D	M	N	I	E	S	Y	N	S	H	P	K	H	D	A	K	M	H		Q8IJ32	PLAF7	I	D	V	L	K	R	I	I	A	N	S	P	R	G	L	F	E	Y	T
Q4N5Z4	THEPA	A	L	I	Y		Q4N5Z4	THEPA	F	D	I	N	I	E	A	Y	N	N	H	P	K	N	D	S	K	M	H		Q4N5Z4	THEPA	I	H	T	L	Y	R	I	T	A	N	S	P	Y	S	L	F	E	Y	T
B6AJX3	CRYMR	A	L	V	Y		B6AJX3	CRYMR	Y	N	A	N	M	E	A	Y	N	N	H	P	K	N	D	Y	K	M	Y		B6AJX3	CRYMR	I	T	L	L	S	R	L	T	A	N	S	T	K	S	L	F	E	Y	T
U6GED9	EIMAC	A	L	V	Y		U6GED9	EIMAC	F	D	M	N	I	E	A	Y	N	N	H	P	K	N	D	A	K	M	Y		U6GED9	EIMAC	I	H	S	L	M	R	I	T	A	N	A	P	K	A	L	F	E	Y	T
U6MA45	EIMMA	A	L	V	Y		U6MA45	EIMMA	F	D	M	N	I	E	A	Y	N	N	H	P	K	N	D	A	K	M	Y		U6MA45	EIMMA	I	H	S	L	M	R	I	T	A	N	A	P	K	A	L	F	E	Y	T
S8EYU3	TOXGO	A	L	V	Y		S8EYU3	TOXGO	F	D	M	N	I	E	A	Y	N	N	H	P	K	N	D	A	K	M	Y		S8EYU3	TOXGO	I	H	S	L	M	R	I	T	A	N	A	P	K	A	L	F	E	Y	T
A0A023B6V2	GRENI	N	L	I	Y		A0A023B6V2	GRENI	F	D	R	D	I	E	T	Y	N	S	N	D	K	Q	D	L	K	M	H		A0A023B6V2	GRENI	L	S	Q	L	I	R	L	T	A	N	G	S	N	R	L	F	E	Y	K
Q22W33	TETTS	-	L	V	Y		Q22W33	TETTS	Y	N	M	N	I	E	G	Y	N	N	H	P	K	N	D	S	K	I	S		Q22W33	TETTS	I	-	N	L	I	R	I	T	A	S	S	I	R	S	L	F	E	Y	T
Q3SEL3	PARTE	L	L	I	Y		Q3SEL3	PARTE	Y	E	I	N	I	E	G	Y	N	S	H	P	K	N	D	S	K	I	T		Q3SEL3	PARTE	L	-	S	L	I	R	I	T	A	N	A	I	R	P	L	F	E	Y	T
C5KRB9	PERM5	N	L	V	Y		C5KRB9	PERM5	Y	D	M	N	I	E	G	Y	N	N	H	P	R	S	D	L	K	M	C		C5KRB9	PERM5	I	A	L	I	V	R	I	T	S	N	A	P	K	S	L	F	E	Y	T
Q4UDK3	THEAN	A	L	I	Y		Q4UDK3	THEAN	F	D	I	N	I	E	A	Y	N	N	H	P	K	N	D	S	K	M	H		Q4UDK3	THEAN	I	H	T	L	Y	R	I	T	A	N	S	P	Y	S	L	F	E	Y	T
A7APS6	BABBO	A	L	I	Y		A7APS6	BABBO	Y	D	M	N	I	E	A	Y	N	N	H	P	K	N	D	A	K	M	H		A7APS6	BABBO	I	Q	P	L	S	R	I	T	A	N	S	P	T	S	L	F	A	Y	T
F0VAM5	NEOCL	A	L	V	Y		F0VAM5	NEOCL	F	D	M	N	I	E	A	Y	N	N	H	P	K	N	D	A	K	M	Y		F0VAM5	NEOCL	I	Q	S	L	M	R	I	T	A	N	A	P	K	A	L	F	E	Y	T
B7G3L7	PHATC	S	L	V	Y		B7G3L7	PHATC	F	E	M	N	I	E	A	Y	N	S	H	P	K	N	D	L	K	M	Y		B7G3L7	PHATC	L	A	M	L	M	R	I	T	T	N	A	T	R	P	L	F	D	Y	T
K0RU65	THAOC	G	L	-	-		K0RU65	THAOC	H	E	V	E	W	G	Q	L	Q	E	S	P	-	-	-	-	-	-	-		K0RU65	THAOC	I	A	A	L	Y	R	I	T	T	N	A	T	R	P	L	F	D	L	H
M4BPR4	HYAAE	G	L	V	Y		M4BPR4	HYAAE	Y	E	M	N	I	E	A	Y	N	N	H	P	K	N	D	L	K	M	C		M4BPR4	HYAAE	L	V	M	L	Y	R	I	T	T	N	A	P	R	Q	L	F	E	Y	T
G4ZPT1	PHYSP	G	L	V	Y		G4ZPT1	PHYSP	Y	E	M	N	I	E	A	Y	N	N	H	P	K	N	D	L	K	M	C		G4ZPT1	PHYSP	L	V	M	L	Y	R	I	T	T	N	A	P	R	Q	L	F	E	Y	T
H3GAE1	PHYRM	G	L	V	Y		H3GAE1	PHYRM	Y	E	M	N	I	E	A	Y	N	N	H	P	K	N	D	L	K	M	C		H3GAE1	PHYRM	L	V	M	L	Y	R	I	T	T	N	A	P	R	Q	L	F	E	Y	T
A0A067CHS2	SAPPC	A	L	V	Y		A0A067CHS2	SAPPC	Y	E	M	N	T	E	S	Y	N	N	H	P	K	N	D	L	K	M	C		A0A067CHS2	SAPPC	L	N	M	L	Y	R	I	T	T	N	A	P	R	Q	L	F	E	Y	T
F0XWY9	AURAN	-	T	-	-		F0XWY9	AURAN	A	D	T	T	M	E	A	R	N	T	H	P	-	-	-	-	-	-	-		F0XWY9	AURAN	I	H	T	L	R	R	I	T	L	N	V	L	G	G	L	F	V	R	I
D7FVF0	ECTSI	-	L	V	Y		D7FVF0	ECTSI	Y	E	M	N	L	E	A	Y	N	S	H	P	K	N	D	L	K	M	H		D7FVF0	ECTSI	V	I	M	L	Y	R	I	T	A	N	A	T	R	P	L	F	D	Y	T
K3XBJ4	PYTUL	G	L	V	Y		K3XBJ4	PYTUL	Y	D	M	N	I	E	S	Y	N	N	H	P	K	N	D	L	K	M	C		K3XBJ4	PYTUL	L	V	M	L	Y	R	I	T	T	N	A	P	R	Q	L	F	E	Y	T
X6PC89	RETFI	A	L	A	Y		X6PC89	RETFI	Y	T	F	Q	I	E	A	Y	N	N	H	P	K	N	D	I	K	M	Q		X6PC89	RETFI	I	N	T	L	F	R	I	N	S	N	A	I	R	S	L	F	E	Y	T
A8I5K1	CHLRE	L	L	Q	A		A8I5K1	CHLRE	D	I	M	T	M	E	S	Y	S	S	F	-	G	Q	A	T	K	V	H		A8I5K1	CHLRE	V	-	-	K	D	K	V	M	V	E	A	Y	Q	P	I	I	R	Y	A
F4IFG1	ARATH	A	L	I	Y		F4IFG1	ARATH	Y	S	M	D	M	E	D	Y	N	S	H	P	K	N	D	L	K	M	H		F4IFG1	ARATH	L	-	T	L	S	R	I	T	A	N	A	P	R	S	L	F	E	Y	T
A0A087SPR6	AUXPR	-	-	I	Y		A0A087SPR6	AUXPR	H	E	M	N	C	E	A	F	N	S	H	P	R	N	D	L	K	M	L		A0A087SPR6	AUXPR	-	-	T	L	A	R	L	T	A	N	S	V	R	G	L	L	E	F	T
M0ZH30	SOLTU	G	L	F	G		M0ZH30	SOLTU	N	N	A	Q	M	E	S	Y	T	D	F	-	A	S	N	S	K	V	Y		M0ZH30	SOLTU	F	-	D	R	P	K	I	K	L	E	A	Y	Q	P	L	I	R	Y	V
D7UCT3	VITVI	G	L	F	G		D7UCT3	VITVI	N	S	A	Q	M	E	S	Y	T	E	F	-	A	S	N	S	K	V	Y		D7UCT3	VITVI	F	-	D	R	P	K	V	K	L	E	A	Y	Q	P	L	I	R	Y	V
K4C192	SOLLC	G	L	F	G		K4C192	SOLLC	Y	N	A	Q	M	E	S	Y	T	D	F	-	A	T	N	S	K	V	Y		K4C192	SOLLC	F	-	D	R	P	K	I	K	L	E	A	Y	Q	P	L	I	R	Y	V
I1JW12	SOYBN	A	L	I	Y		I1JW12	SOYBN	Y	S	M	H	M	E	N	Y	N	S	H	P	K	N	D	L	K	M	Y		I1JW12	SOYBN	V	-	T	L	F	R	I	T	A	N	A	P	K	S	V	F	K	Y	T
M2Y393	GALSU	A	L	V	Y		M2Y393	GALSU	Y	D	V	D	M	E	S	Y	N	R	H	P	K	N	D	Y	K	M	K		M2Y393	GALSU	L	I	A	L	Y	R	I	T	A	N	A	H	R	S	L	F	D	Y	T
B9RCT9	RICCO	G	L	F	G		B9RCT9	RICCO	N	N	A	K	M	E	S	Y	T	D	F	-	A	S	N	S	K	V	Y		B9RCT9	RICCO	Y	-	D	R	A	K	I	K	L	E	A	Y	Q	P	L	I	R	Y	V
A0A090N2S1	OSTTA	A	L	I	Y		A0A090N2S1	OSTTA	H	E	M	N	C	Q	A	H	N	S	H	P	G	I	D	M	K	M	H		A0A090N2S1	OSTTA	V	-	V	L	E	R	I	T	K	N	T	T	K	A	L	L	E	H	T
W5C0F1	WHEAT	V	L	-	-		W5C0F1	WHEAT	Y	S	M	H	M	E	D	Y	N	S	H	S	-	-	-	-	-	-	-		W5C0F1	WHEAT	V	-	T	L	S	R	I	T	S	N	S	P	K	G	M	F	E	Y	T
A0A0D3BLL2	BRAOL	A	L	I	Y		A0A0D3BLL2	BRAOL	Y	S	M	D	M	E	D	Y	N	S	H	P	K	N	D	S	K	M	H		A0A0D3BLL2	BRAOL	L	-	T	L	S	R	I	T	A	N	A	P	K	S	L	F	Q	Y	T
V4LVG3	EUTSA	G	L	F	G		V4LVG3	EUTSA	S	N	A	L	M	E	G	Y	T	E	F	-	A	G	N	S	K	V	Y		V4LVG3	EUTSA	F	-	D	R	S	K	I	K	L	E	A	Y	Q	P	L	I	R	Y	V
Q5JJJ5	ORYSJ	A	L	I	Y		Q5JJJ5	ORYSJ	Y	S	M	H	M	E	D	Y	N	S	H	P	K	N	D	F	K	M	H		Q5JJJ5	ORYSJ	V	-	T	L	C	R	I	M	A	N	A	P	R	S	L	F	E	Y	T
W1PVR2	AMBTC	G	L	F	G		W1PVR2	AMBTC	N	N	A	K	M	E	S	Y	T	D	F	P	A	S	N	S	K	V	Y		W1PVR2	AMBTC	Y	-	D	R	P	K	I	K	L	E	A	Y	Q	P	L	I	R	Y	V
D8SKW3	SELML	M	L	I	Y		D8SKW3	SELML	Y	S	M	H	M	E	D	Y	N	S	H	P	K	N	D	S	K	M	H		D8SKW3	SELML	V	-	T	L	S	R	I	T	A	N	A	P	K	N	L	F	E	Y	T
G7JV53	MEDTR	A	L	I	Y		G7JV53	MEDTR	Y	S	M	H	M	E	D	Y	N	S	H	P	K	N	D	L	K	M	H		G7JV53	MEDTR	V	-	T	L	S	R	I	T	A	N	A	P	R	A	L	F	E	Y	T
A4RRG7	OSTLU	A	L	I	Y		A4RRG7	OSTLU	Y	E	M	N	C	Q	A	H	N	S	H	P	G	I	D	M	K	M	H		A4RRG7	OSTLU	V	-	I	L	E	R	I	T	K	N	T	T	K	A	L	L	E	H	T
I1HGL5	BRADI	G	L	F	G		I1HGL5	BRADI	H	N	N	K	M	E	S	Y	T	D	F	-	S	T	N	S	K	V	Y		I1HGL5	BRADI	Y	-	D	R	P	K	V	K	L	E	A	Y	Q	P	L	I	R	Y	V
D8U219	VOLCA	L	L	Q	A		D8U219	VOLCA	D	I	M	T	M	E	S	Y	S	S	F	-	G	Q	A	T	K	V	H		D8U219	VOLCA	V	-	-	K	D	K	I	M	V	E	A	Y	Q	P	I	I	R	Y	A
C4LX84	ENTHI	V	L	V	Y		C4LX84	ENTHI	D	N	M	N	I	E	S	Y	N	I	H	P	K	S	D	F	K	M	H		C4LX84	ENTHI	I	-	K	L	I	K	I	T	A	N	T	V	N	S	L	F	E	Y	T
B0EAF6	ENTDS	S	L	I	Y		B0EAF6	ENTDS	S	N	M	D	I	E	D	Y	N	S	H	P	K	S	D	L	K	I	H		B0EAF6	ENTDS	L	-	T	I	S	K	I	T	A	N	A	T	R	P	L	Y	E	Y	T
F1A444	DICPU	A	L	V	Y		F1A444	DICPU	Y	E	M	N	I	E	A	F	N	S	H	P	K	N	D	S	K	M	H		F1A444	DICPU	I	-	T	L	Y	R	I	T	T	N	A	P	R	A	L	F	E	F	T
DYNA	DICDI	A	L	V	Y		DYNA	DICDI	Y	E	M	H	I	E	A	F	N	S	H	P	K	N	D	S	K	M	H		DYNA	DICDI	I	-	N	L	Y	R	I	T	T	N	A	P	R	A	L	F	E	F	T
K2GW28	ENTNP	V	L	V	Y		K2GW28	ENTNP	D	N	M	N	I	E	S	Y	N	I	H	P	K	S	D	F	K	M	H		K2GW28	ENTNP	I	-	K	L	I	K	I	T	A	N	T	V	N	S	L	F	E	Y	T
D3BTL7	POLPA	A	L	V	Y		D3BTL7	POLPA	Y	N	M	H	I	E	A	Y	N	S	H	P	K	N	D	T	K	M	H		D3BTL7	POLPA	I	-	T	L	C	R	I	T	A	N	A	P	R	A	L	F	E	Y	T
J9DIN0	EDHAE	E	L	F	Y		J9DIN0	EDHAE	Y	K	L	T	W	N	D	Y	N	K	H	S	K	I	D	Q	K	M	S		J9DIN0	EDHAE	L	-	S	I	T	R	L	T	L	N	S	S	S	S	V	V	E	Y	T
S7XU97	SPRLO	E	L	L	Y		S7XU97	SPRLO	Y	V	I	S	W	N	E	C	N	R	H	P	K	I	D	Q	K	M	T		S7XU97	SPRLO	I	-	-	-	K	K	I	K	E	-	-	S	G	K	L	L	E	C	T
L2GRN0	VAVCU	E	L	F	Y		L2GRN0	VAVCU	Y	Q	L	A	W	N	E	Y	S	R	H	P	K	I	D	Q	K	M	C		L2GRN0	VAVCU	L	-	G	L	C	R	L	T	V	N	A	S	S	S	L	F	E	Y	T
F4P9B5	BATDJ	N	L	L	Y		F4P9B5	BATDJ	F	E	L	D	A	E	C	Y	N	G	H	P	R	T	D	L	K	M	L		F4P9B5	BATDJ	I	-	S	L	S	R	I	T	I	N	S	S	S	P	L	F	E	Y	T
F9XI80	ZYMTI	N	L	L	Y		F9XI80	ZYMTI	F	E	L	D	M	E	C	Y	N	G	H	P	R	T	D	M	K	M	L		F9XI80	ZYMTI	L	-	S	L	S	R	I	T	I	N	S	S	S	P	L	F	E	Y	T
Q6BZX2	YARLI	N	L	L	Y		Q6BZX2	YARLI	F	E	L	D	A	E	C	Y	N	G	H	P	R	T	D	L	K	T	L		Q6BZX2	YARLI	L	-	T	L	S	R	V	T	I	N	S	S	S	P	L	F	E	Y	T
G4N1E7	MAGO7	N	L	L	Y		G4N1E7	MAGO7	F	E	L	D	M	E	C	Y	N	G	H	P	R	T	D	M	K	M	L		G4N1E7	MAGO7	L	-	G	L	S	R	I	T	F	N	S	P	S	P	L	F	E	Y	T
F0XMC9	GROCL	N	L	L	Y		F0XMC9	GROCL	F	E	L	D	M	E	C	Y	N	G	H	P	R	T	D	M	K	M	L		F0XMC9	GROCL	L	-	S	L	S	R	I	T	I	N	S	S	S	P	L	F	E	Y	T
W1Q747	OGAPD	S	L	L	Y		W1Q747	OGAPD	F	E	F	D	A	E	T	Y	N	A	H	P	R	T	D	I	K	M	L		W1Q747	OGAPD	L	-	S	L	S	R	I	T	I	N	S	S	A	P	L	F	E	Y	T
C5FHY3	ARTOC	N	L	L	Y		C5FHY3	ARTOC	F	E	L	D	M	E	C	Y	N	G	H	P	R	T	D	M	K	M	L		C5FHY3	ARTOC	L	-	S	L	S	R	I	T	M	N	S	P	S	P	L	F	E	Y	T
W7MKF5	GIBM7	N	L	-	-		W7MKF5	GIBM7	F	E	L	D	M	E	C	Y	N	G	H	P	-	-	-	-	-	-	-		W7MKF5	GIBM7	L	-	S	L	S	R	I	T	I	N	S	S	S	P	L	F	E	Y	T
A0A0D2XCK5	FUSO4	N	L	L	Y		A0A0D2XCK5	FUSO4	F	E	L	D	M	E	C	Y	N	G	H	P	R	T	D	M	K	M	L		A0A0D2XCK5	FUSO4	L	-	S	L	S	R	I	T	I	N	S	S	S	P	L	F	E	Y	T
J5K020	BEAB2	N	L	L	Y		J5K020	BEAB2	F	E	L	D	M	E	C	Y	N	G	H	P	R	T	D	M	K	M	L		J5K020	BEAB2	L	-	S	L	S	R	I	T	I	N	S	S	S	P	L	F	E	Y	T
C0SCS0	PARBP	N	L	L	Y		C0SCS0	PARBP	F	E	L	D	M	E	C	Y	N	G	H	P	R	T	D	M	K	M	L		C0SCS0	PARBP	L	-	S	L	S	R	I	T	I	N	S	S	S	P	L	F	E	Y	T
G3Y1C0	ASPNA	N	L	L	Y		G3Y1C0	ASPNA	F	E	L	D	M	E	C	Y	N	G	H	P	R	T	D	M	K	M	Y		G3Y1C0	ASPNA	L	-	S	L	S	R	I	T	I	N	S	P	S	P	L	F	E	Y	T
G0SFF0	CHATD	N	L	L	Y		G0SFF0	CHATD	F	E	L	D	M	E	C	Y	N	A	H	P	R	T	D	M	K	M	L		G0SFF0	CHATD	L	-	S	L	S	R	I	T	I	N	S	S	S	P	L	F	E	Y	T
C7YTV4	NECH7	N	L	L	Y		C7YTV4	NECH7	F	E	L	D	M	E	V	Y	N	G	H	P	R	T	D	M	K	M	L		C7YTV4	NECH7	L	-	S	L	S	R	I	T	I	N	S	S	S	P	L	F	E	Y	T
B8MG87	TALSN	S	L	V	Y		B8MG87	TALSN	Y	S	Y	S	I	Q	A	Y	N	N	H	P	E	T	D	Q	K	M	H		B8MG87	TALSN	I	-	T	L	C	R	I	T	A	N	S	P	R	P	L	F	D	Y	T
A0A066XY02	COLSU	N	L	L	Y		A0A066XY02	COLSU	F	E	L	D	M	E	C	Y	N	G	H	P	R	T	D	M	K	M	L		A0A066XY02	COLSU	L	-	S	L	S	R	I	T	I	N	S	S	S	P	L	F	E	Y	T
M7USS1	BOTF1	N	L	L	Y		M7USS1	BOTF1	F	E	L	D	M	E	C	Y	N	G	H	P	R	T	D	M	K	M	L		M7USS1	BOTF1	L	-	S	L	S	R	I	T	I	N	S	S	S	P	L	F	E	Y	T
B6QMJ5	PENMQ	S	L	V	Y		B6QMJ5	PENMQ	Y	S	Y	S	I	Q	A	Y	N	N	H	P	E	T	D	Q	K	M	H		B6QMJ5	PENMQ	I	-	T	L	C	R	I	T	A	N	S	P	R	P	L	F	D	Y	T
C4QZ31	PICPG	S	L	L	Y		C4QZ31	PICPG	F	E	F	D	A	E	T	Y	N	A	H	P	K	S	D	I	K	M	L		C4QZ31	PICPG	L	-	S	L	S	R	I	T	I	N	S	S	A	P	L	F	E	Y	T
Q5A1P6	CANAL	S	L	L	Y		Q5A1P6	CANAL	F	E	F	D	A	E	T	Y	N	A	H	P	R	T	D	V	K	M	L		Q5A1P6	CANAL	L	-	S	L	S	R	I	T	I	N	T	S	A	P	L	F	E	Y	T
VPS1	YEAST	S	L	L	Y		VPS1	YEAST	Y	E	F	D	A	E	T	Y	N	A	H	P	R	T	D	I	K	M	L		VPS1	YEAST	L	-	S	L	S	R	I	T	I	N	S	S	A	P	L	F	E	Y	T
G7E5L1	MIXOS	N	L	L	Y		G7E5L1	MIXOS	F	E	L	D	M	E	T	Y	N	G	H	P	R	T	D	M	K	M	L		G7E5L1	MIXOS	L	-	I	L	S	R	V	T	I	N	S	S	S	P	L	F	E	Y	T
K5V0K0	PHACS	G	L	L	Y		K5V0K0	PHACS	F	E	L	D	M	Q	C	Y	N	T	H	P	R	E	D	M	K	S	L		K5V0K0	PHACS	I	-	L	L	S	R	I	T	I	N	S	S	T	P	L	F	E	Y	T
M7WLR9	RHOT1	S	L	V	Y		M7WLR9	RHOT1	Y	D	Y	S	I	Q	A	Y	N	N	H	P	Q	T	D	L	K	M	H		M7WLR9	RHOT1	I	-	T	L	C	R	I	T	A	N	S	P	R	P	L	F	D	Y	T
Q5KNS5	CRYNJ	S	L	L	Y		Q5KNS5	CRYNJ	F	E	L	D	M	Q	C	Y	N	T	H	P	R	E	D	M	K	T	F		Q5KNS5	CRYNJ	I	-	L	L	S	R	I	T	I	N	S	S	T	P	L	F	E	Y	T
J4GDV6	FIBRA	N	L	L	Y		J4GDV6	FIBRA	F	E	L	D	M	Q	C	Y	N	T	H	P	R	E	D	M	K	S	L		J4GDV6	FIBRA	I	-	L	L	S	R	I	T	I	N	S	S	T	P	V	F	E	Y	T
R9AF83	WALI9	N	L	L	Y		R9AF83	WALI9	F	E	L	D	M	Q	C	Y	N	T	H	P	R	E	D	M	K	S	Y		R9AF83	WALI9	I	-	L	L	S	R	I	T	I	N	S	S	T	P	L	F	E	Y	T
J9VH45	CRYNH	S	L	L	Y		J9VH45	CRYNH	F	E	L	D	M	Q	C	Y	N	T	H	P	R	E	D	M	K	T	F		J9VH45	CRYNH	I	-	L	L	S	R	I	T	I	N	S	S	T	P	L	F	E	Y	T
A0A0D1CRQ3	USTMA	G	L	L	Y		A0A0D1CRQ3	USTMA	F	E	A	E	R	T	V	Y	T	K	-	-	V	E	S	M	K	M	L		A0A0D1CRQ3	USTMA	I	-	V	L	A	R	I	T	I	N	S	S	S	P	L	F	E	Y	K
M5E5F8	MALS4	T	L	V	Y		M5E5F8	MALS4	Y	D	Y	S	I	Q	A	Y	N	N	H	P	L	S	D	L	K	M	H		M5E5F8	MALS4	I	-	T	L	C	R	V	T	A	N	S	P	R	P	L	F	E	Y	T
S7RYS6	GLOTA	N	L	L	Y		S7RYS6	GLOTA	F	E	L	D	M	Q	C	Y	N	T	H	P	R	E	D	M	K	S	L		S7RYS6	GLOTA	I	-	L	L	S	R	I	T	I	N	S	S	T	P	L	F	E	Y	T
I1BVG4	RHIO9	N	L	L	Y		I1BVG4	RHIO9	F	E	L	D	M	E	C	Y	N	A	H	P	R	T	D	M	K	M	L		I1BVG4	RHIO9	I	-	S	L	S	R	I	T	I	N	S	P	S	P	L	F	E	Y	T
S2JLN7	MUCC1	N	L	L	Y		S2JLN7	MUCC1	F	E	L	D	M	E	C	Y	N	A	H	P	R	T	D	M	K	M	L		S2JLN7	MUCC1	I	-	S	L	S	R	I	T	I	N	S	S	S	P	L	F	E	Y	T
A0A0D2UDU7	CAPO3	T	L	I	Y		A0A0D2UDU7	CAPO3	R	E	Q	M	L	E	A	Y	N	N	H	D	K	T	D	L	K	M	H		A0A0D2UDU7	CAPO3	I	V	L	L	S	K	I	F	A	N	N	I	R	T	L	F	E	Y	T
F2UC13	SALR5	T	V	M	Y		F2UC13	SALR5	H	D	H	R	I	E	S	Y	N	N	H	P	K	T	D	Q	K	M	F		F2UC13	SALR5	I	V	V	L	S	R	I	Y	A	N	I	I	R	V	L	F	E	Y	T
A9V9D1	MONBE	T	V	I	Y		A9V9D1	MONBE	R	E	H	N	I	E	S	Y	N	N	H	P	K	T	D	Q	K	M	H		A9V9D1	MONBE	I	V	V	L	S	R	I	F	A	N	I	I	R	V	L	F	E	Y	T
H2KUL7	CLOSI	T	L	L	Y		H2KUL7	CLOSI	R	E	Q	L	I	Q	S	Y	N	N	H	E	K	T	D	L	K	M	H		H2KUL7	CLOSI	I	I	T	L	S	L	I	Y	A	N	I	I	R	T	L	F	E	Y	T
C4Q9B4	SCHMA	T	L	L	Y		C4Q9B4	SCHMA	R	E	Q	L	I	Q	S	Y	N	N	H	E	K	T	D	L	K	M	H		C4Q9B4	SCHMA	I	I	T	L	S	L	I	Y	A	N	I	I	R	T	L	F	E	Y	T
B3RPC4	TRIAD	T	L	-	-		B3RPC4	TRIAD	R	E	A	F	F	Q	A	Y	N	N	H	P	K	I	D	S	K	M	H		B3RPC4	TRIAD	I	T	S	L	S	K	V	Y	A	N	I	V	R	S	L	F	E	Y	T
A0A044S959	ONCVO	T	M	L	Y		A0A044S959	ONCVO	R	E	H	M	Y	E	A	Y	N	N	H	E	K	T	D	L	K	M	F		A0A044S959	ONCVO	V	V	T	L	S	R	I	I	A	N	I	I	R	V	L	F	E	Y	T
J0XML7	LOALO	A	M	L	Y		J0XML7	LOALO	R	E	H	M	Y	E	A	Y	N	N	H	E	K	T	D	L	K	M	F		J0XML7	LOALO	I	V	T	L	S	R	I	I	A	N	I	I	R	V	L	F	E	Y	T
A0A077ZA59	TRITR	T	L	L	Y		A0A077ZA59	TRITR	R	E	Q	L	Y	E	A	Y	N	N	H	E	K	T	D	L	K	M	H		A0A077ZA59	TRITR	I	V	V	L	S	R	I	Y	A	N	I	I	R	V	L	F	E	Y	T
DYN1	CAEEL	T	L	L	Y		DYN1	CAEEL	R	E	Q	L	Y	E	A	Y	N	N	H	E	K	T	D	L	K	M	H		DYN1	CAEEL	I	V	T	L	S	R	I	Y	A	N	I	I	R	V	L	F	E	Y	T
E0VWF3	PEDHC	T	L	L	Y		E0VWF3	PEDHC	R	E	Q	L	C	E	A	Y	N	N	H	E	K	T	D	L	K	M	M		E0VWF3	PEDHC	I	I	T	L	S	K	I	F	A	N	I	I	R	V	L	F	E	Y	T
A0A088A6T0	APIME	T	L	L	Y		A0A088A6T0	APIME	R	E	Q	L	C	E	A	Y	N	N	H	E	K	T	D	L	K	M	L		A0A088A6T0	APIME	I	I	T	L	S	K	I	F	A	N	I	I	R	V	L	F	E	Y	T
E1JJA5	DROME	T	L	L	Y		E1JJA5	DROME	R	E	Q	L	F	E	A	Y	N	N	H	E	K	T	D	M	K	M	M		E1JJA5	DROME	I	V	T	L	S	K	I	F	A	N	I	I	R	V	L	F	E	Y	T
U4UBD3	DENPD	-	L	L	Y		U4UBD3	DENPD	R	E	Q	L	C	E	A	Y	N	N	H	E	K	T	D	L	K	M	H		U4UBD3	DENPD	I	I	T	L	S	K	I	F	A	N	I	I	R	V	L	F	E	Y	T
K7IZQ3	NASVI	-	L	L	Y		K7IZQ3	NASVI	R	E	Q	L	C	E	A	Y	N	N	H	E	K	T	D	L	K	M	H		K7IZQ3	NASVI	I	I	T	L	S	K	I	F	A	N	I	I	R	V	L	F	E	Y	T
A7SVT4	NEMVE	T	M	-	-		A7SVT4	NEMVE	R	E	Q	T	L	E	A	Y	N	N	H	P	-	-	-	-	-	-	-		A7SVT4	NEMVE	I	I	T	L	S	K	I	F	A	N	I	I	R	V	L	F	E	Y	T
V4CQV8	LOTGI	-	M	L	Y		V4CQV8	LOTGI	R	E	Q	L	I	Q	S	Y	N	N	H	E	K	T	D	L	K	M	Y		V4CQV8	LOTGI	I	V	T	L	S	K	I	I	T	N	I	I	R	T	L	F	E	Y	T
K1QB86	CRAGI	T	M	-	-		K1QB86	CRAGI	R	E	Q	M	F	E	A	Y	N	N	H	E	-	-	-	-	-	-	-		K1QB86	CRAGI	I	I	T	L	S	K	I	I	A	N	I	I	R	T	L	F	E	Y	T
F6VF77	CIOIN	T	L	L	Y		F6VF77	CIOIN	R	E	Q	M	F	E	S	Y	N	N	H	D	K	T	D	L	K	M	N		F6VF77	CIOIN	I	I	T	L	S	K	I	V	V	N	I	I	R	T	L	F	E	Y	T
C3Z576	BRAFL	T	L	L	Y		C3Z576	BRAFL	R	E	Q	V	V	N	A	Y	N	N	H	E	K	T	D	L	K	M	H		C3Z576	BRAFL	I	I	T	L	S	R	I	Y	A	N	I	V	R	T	L	F	E	Y	T
H2YZS3	CIOSA	T	L	L	Y		H2YZS3	CIOSA	R	E	Q	Y	F	E	A	Y	N	N	H	D	K	T	D	L	K	M	N		H2YZS3	CIOSA	I	I	T	L	S	K	I	V	V	H	I	I	R	T	L	F	E	Y	T
E4X6F5	OIKDI	T	L	L	Y		E4X6F5	OIKDI	R	E	H	N	F	E	A	Y	N	N	H	E	T	T	D	M	K	M	G		E4X6F5	OIKDI	I	V	T	L	T	K	I	I	V	N	I	V	R	S	L	F	E	Y	T
U3I0W3	ANAPL	V	L	L	Y		U3I0W3	ANAPL	R	E	Q	L	I	E	A	Y	N	N	H	E	K	T	D	L	K	M	H		U3I0W3	ANAPL	I	I	T	L	S	R	I	Y	A	N	I	I	R	T	L	F	E	Y	T
G5ASF4	HETGA	T	L	L	Y		G5ASF4	HETGA	R	E	Q	L	I	E	A	Y	N	N	H	E	K	T	D	L	K	M	H		G5ASF4	HETGA	I	I	T	L	S	R	I	Y	A	N	I	I	R	T	L	F	E	Y	T
H3BVZ9	TETNG	T	L	L	Y		H3BVZ9	TETNG	R	E	Q	L	I	E	A	Y	N	N	H	E	R	T	D	L	K	M	H		H3BVZ9	TETNG	I	V	T	L	S	K	I	Y	A	N	I	I	R	T	L	F	E	Y	T
H9GCG0	ANOCA	T	L	L	Y		H9GCG0	ANOCA	R	E	Q	L	I	E	A	Y	N	N	H	E	K	T	D	L	K	M	H		H9GCG0	ANOCA	I	I	T	L	S	R	I	Y	A	N	I	I	R	T	L	F	E	Y	T
G3PWJ3	GASAC	T	L	L	Y		G3PWJ3	GASAC	R	E	Q	L	I	E	S	Y	N	N	H	E	K	T	D	L	K	M	H		G3PWJ3	GASAC	I	I	T	L	S	R	I	Y	A	N	I	I	R	T	L	F	E	Y	T
G3IBJ1	CRIGR	T	L	L	Y		G3IBJ1	CRIGR	R	E	Q	L	I	E	A	Y	N	N	H	E	K	T	D	L	K	M	H		G3IBJ1	CRIGR	I	I	T	L	S	R	I	Y	A	N	I	I	R	T	L	F	E	Y	T
M7BJL7	CHEMY	T	L	L	Y		M7BJL7	CHEMY	R	E	Q	L	I	E	A	Y	N	N	H	E	K	T	D	L	K	M	H		M7BJL7	CHEMY	I	I	T	L	S	R	I	Y	A	N	I	V	R	T	L	F	E	Y	T
E9QF63	DANRE	T	L	L	Y		E9QF63	DANRE	R	E	Q	L	I	E	A	Y	N	N	H	E	K	T	D	L	K	M	H		E9QF63	DANRE	I	V	T	L	S	R	I	Y	A	N	I	I	R	T	L	F	E	Y	T
B7PM12	IXOSC	T	L	L	Y		B7PM12	IXOSC	R	E	Q	L	V	E	A	Y	N	N	H	E	K	T	D	L	K	M	H		B7PM12	IXOSC	I	I	T	L	S	R	I	F	A	N	T	I	R	V	L	F	E	Y	T
U3JF81	FICAL	T	L	L	Y		U3JF81	FICAL	R	E	Q	L	I	E	A	Y	N	N	H	E	K	T	D	L	K	M	H		U3JF81	FICAL	I	I	T	L	S	R	I	Y	A	N	I	I	R	T	L	F	E	Y	T
F7BQZ5	XENTR	T	L	L	Y		F7BQZ5	XENTR	R	E	Q	L	I	E	S	Y	N	N	H	E	K	T	D	L	K	M	H		F7BQZ5	XENTR	I	I	T	L	S	R	I	Y	A	N	I	I	R	T	L	F	E	Y	T
DYN1	MOUSE	T	L	L	Y		DYN1	MOUSE	R	E	Q	L	I	E	A	Y	N	N	H	E	K	T	D	L	K	M	H		DYN1	MOUSE	I	I	T	L	S	R	I	Y	A	N	I	I	R	T	L	F	E	Y	T
DYN1	HUMAN	T	L	L	Y		DYN1	HUMAN	R	E	Q	L	I	E	A	Y	N	N	H	E	K	T	D	L	K	M	H		DYN1	HUMAN	I	I	T	L	S	R	I	Y	A	N	I	I	R	T	L	F	E	Y	T
[truncated: 15 more columns]

## Sheet: S10 Suppl.Table
S10 Supplementary Table. Distribution of AMPH, SNX9, ITSN and DRP/DNM proteins in proteomes representing major eukaryotic branches
	Protein UniProt ID			Protein UniProt ID
Mnemonic organism UniProt ID	AMPH	SNX9	Number of PxxP in DNM/DRP	SH3GL	ITSN	Number of SH3 domains in ITSN
LEIBR																			0
LEIIN																			0
LEIMA																			0
TRYB2																			0
TRYCI																			0
TRYCC																			0
TRYVY																			0
THETR	AMSG01083T0	AMSG08992T0																	0
FONAL	H69600720T0			H69600482T0															0
TRIVA																			0
NAEGR				D2VUF9
GIAIB				D2VUF9															0
PLAF7			1																0
THEPA			1																0
CRYMR			2																0
EIMAC			1																0
EIMMA			4																0
TOXGO			3																0
GRENI			5																0
TETTS			3																0
PARTE			0																0
PERM5			2																0
THEAN			1																0
BABBO																			0
NEOCL																			0
PHATC																			0
THAOC			1																0
THAPS																			0
BLAHO				D8LUR7															0
HYAAE																			0
PHYIT																			0
PHYRM																			0
PHYSP																			0
AURAN																			0
ECTSI																			0
PYTUL																			0
EMIHU			1																0
RETFI			1																0
CHLRE			0																0
CHLVA																			0
ARATH																			0
AUXPR			1																0
SOLTU																			0
VITVI			1																0
SOLLC				K4CDF5															0
SOYBN			2																0
GALSU																			0
RICCO			1																0
OSTTA																			0
WHEAT																			0
BRAOL			2																0
EUTSA			1																0
ORYSJ																			0
AMBTC			1																0
SELML																			0
MEDTR			1	G7JJT6															0
OSTLU			1																0
BRADI																			0
VOLCA																			0
ENTHI				C4M9E1															0
ENTDS				B0EBM6															0
DICPU				F1A4K0															0
DICDI																			0
ENTNP				K2GII2															0
POLPA				D3B2W1	H69601266T0	2
EDHAE
VITCO
SPRLO			1
VAVCU			2
BATDJ			2	F4P4A2	F4P726	2
ZYMTI			1	F9X6G5															0
YARLI				Q6C963															0
MAGO7			1	G4NEL4															0
GROCL				F0XSS3															0
OGAPD				W1QG11															0
ARTOC				C5FBS0															0
GIBM7			2																0
FUSO4			2																0
BEAB2			1	J4UUX6															0
PARBP			1	C0SDQ0															0
ASPNA				G3XMW1															0
CHATD			2	G0S0V3															0
NECH7				C7YR88															0
TALSN				B8M561															0
COLSU			1	A0A066X5W7															0
BOTF1			1																0
PENMQ				B6Q4B3															0
PICPG				C4QZP6															0
CANAL			1	Q59LF3															0
YEAST				P39743
MIXOS				G7E2U1	G7DWX8	2
PHACS				K5WQW2	K5X024	2
RHOT1				M7WXH3	M7XIH0	2
RHOG2
CRYNJ				Q5KIG2	Q5KDK5	2
FIBRA				J4I9S7	J4IBF4	2
WALI9				R9A9Y1
CRYNH				J9VGN1	J9VV31	2
USTMA				A0A0D1E4J9	A0A0D1DTJ9	2
MALS4				M5E817	M5E7C6	2
GLOTA				S7RMJ1	S7PTI8
RHIO9				I1BPM7
MUCC1		S7RI30		S2JZR7	S2K1C6	2
CAPO3	A0A0D2WRK1	A0A0D2WS53	8	A0A0D2WID0	A0A0D2X5K3	6
SPHAR			2		SARC00928T0	5
SALR5	F2U7N8	A0A0D2UCT8	7	F2TW40
MONBE			9	A9UY21
CLOSI		A9V636	9	G7YPA3	G7YLV4	5
SCHMA		A9UUI4	8	G4LV14	G4M1K0	5
TRIAD			9	B3RRQ8
ONCVO	A0A044VA87	G4LXL2	5	A0A044TVE7	A0A044T691	5
TRISP	E5RYH3	B3RLN7	5	E5SQ64	E5SHC2
PRIPA		A0A044TDD1	11	H3FZP8
LOALO	E1FTR9		5	E1G0U4	J0M2E3	5
TRITR	A0A077YYX0		8	A0A077ZCW2	A0A077Z049	5
CAEEL	Q21004	E1FJT9	8	O61843	Q9U2T9	5
PEDHC		A0A077Z1J1	6	E0VB09	E0VEP4	5
APIME	A0A087ZWN6	Q8I4E2	9	A0A088AFX1	A0A088ASN7	5
DROME	A0A0B4KEW6	E0V9Z0	7	Q8T390	M9PDC7	5
DENPD		B0WRZ3	9	U4UQF0	U4UC61	5
NASVI	K7IX65		6	K7J8U9	K7IMU1	5
STRPU	W4ZBF8		2	W4Z6W9
AMPQE	I1G4T5	K7J7C0	10	I1FSG1	I1FJT9	5
THEKT		I1GIS2			A0A0C2JSE3	5
NEMVE	A7SPL1	I1G4H6		A7SYP4	A7RMS3	5
LOTGI	V4A9S8		8	V4BTY8	V4BKW3	5
CIOIN	F6ZUK5	V4BYZ5	8	F6YVL2	H2XVQ2	5
BRAFL		K1PNG7	11	C3YNV3	C3ZLK0	5
OIKDI	E4XGL9	C3YF04	5	E4XFY8	E4WWJ8	5
ANAPL	U3IDI8	C3YQ41	10	U3I424	U3II00 U3J161	5
HETGA	G5BGN8	E4XN35	10	G5BZA3	G5AM27 G5C388	5
LEPOC	W5N006	G5AL79	10	W5MI03	W5MI93 W5MI77 W5LYI1 W5LYG1	5
TETNG	H3CAU0	W5NJ09	10	H3CZC1	H3CWY2 H3C102 H3DK01 H3DFV8 H3C3D0	5
ANOCA	G1KU90	G1KR67	11	G1KUC1	G1KDG5 G1KP67	5
ORYLA	H2LVJ9	H2L8T8	11	H2MXT5	H2M6E4 H2MQC3	5
ASTMX	W5KFQ1	W5KGN5	7	W5KQ82	W5KYW6 W5K364 W5KJM9	5
ORENI	I3JV60	I3J8F3	11	I3KLP0	I3IZE6 I3IVP3 I3KKD0	5
GASAC	G3NDG6	G3Q0V2	11	G3PZD7	G3PBG4 G3PBD3 G3PBC3 G3PUV9	5
CRIGR	G3HKJ6	G3P767	10	G3HCF8	G3GXN3 G3GT64	5
CHEMY	M7BHX7	G3H0E5	9	M7AWN7	M7BQ81	5
DANRE	F1QK94	B3DFM9	10	F1RAR0	F1QHI5 F1QCM5 F1R0Z9	5
IXOSC	B7PLE6	Q5SPP2	8	B7PUD5	B7PVP7	5
FICAL	U3JMT4		10	U3K9B4	U3JI33 U3JG02	5
XENTR	F6STE4	Q28GP7	10	F7ACP2	F6PVL3 F7A9Y5	5
CHICK	P50478	F7AT30	10	Q8AXU9	E1BUQ4 E1BVT9	5
MOUSE	A0A0G2JEG8	Q8C788	9	Q62421	Q9Z0R4 E9QNG1	5
HUMAN	P49418	Q8WV41	10	Q99963	Q15811 Q9NZM3	5

[truncated: 1 more sheets: S11 Suppl.Table]
